# Supplementary material for: 2,2′-[(4-Methyl-2-phenyl­imidazolidine-1,3-di­yl)bis­(methyl­ene)]diphenol
Source: Acta Crystallogr Sect E Struct Rep Online. 2013 Jul 3;69(Pt 8):o1198. doi: 10.1107/S1600536813017893 (PMC3793710; doi:10.1107/S1600536813017893)
Supplement: Supplementary file 1 [file e-69-o1198-sup1.cif]

##############################################################################
#                                                                            #
# This CIF contains the data in a paper accepted for publication in          #
# Acta Crystallographica Section E. It conforms to the requirements of       #
# Notes for Authors for Acta Crystallographica Section E, and has been       #
# peer reviewed under the auspices of the IUCr Commission on Journals.       #
#                                                                            #
# Full details of the Crystallographic Information File format               #
# are given in the paper "The Crystallographic Information File (CIF):       #
# a New Standard Archive File for Crystallography" by S. R. Hall, F. H.      #
# Allen and I. D. Brown [Acta Cryst. (1991), A47, 655-685].                  #
#                                                                            #
# The current version of the core CIF dictionary is obtainable from          #
# ftp://ftp.iucr.org/pub/cif_core.dic.                                       #
#                                                                            #
# Software is freely available for graphical display of the structure(s)     #
# in this CIF. For information consult the CIF software page                 #
# http://www.iucr.org/resources/cif/software.                                #
#                                                                            #
# This file may be used for bona fide research purposes within the           #
# scientific community so long as proper attribution is given to the journal # 
# article from which it was obtained.                                        #
#                                                                            #
##############################################################################
data_global
_audit_creation_method     'Jana2006 Version : 13/12/2012'
_journal_date_recd_electronic     2013-06-27
_journal_date_accepted     2013-06-28
_journal_name_full     'Acta Crystallographica, Section E'
_journal_year     2013
_journal_volume     69
_journal_issue      8
_journal_page_first     o1198
_journal_page_last     o1198
_journal_paper_category     QO
_journal_paper_doi     10.1107/S1600536813017893
_journal_coeditor_code     SJ5339
_publ_contact_author_name     'Augusto Rivera'
_publ_contact_author_address
;
Universidad Nacional de Colombia, Sede Bogot\'a, Facultad de Ciencias,
Departamento de Qu\'imica, Cra 30 No.45-03, Bogot\'a, C\'odigo Postal 111321,
Colombia
;
_publ_contact_author_email     'ariverau@unal.edu.co'
_publ_contact_author_fax     '57-1-3165220'
_publ_contact_author_phone     '57-1-3165000'
_publ_section_title
;
2,2'-[(4-Methyl-2-phenylimidazolidine-1,3-diyl)bis(methylene)]diphenol
;
loop_
    _publ_author_name
    _publ_author_footnote
    _publ_author_address
    'Rivera, Augusto' .
;
Universidad Nacional de Colombia, Sede Bogot\'a, Facultad de Ciencias,
Departamento de Qu\'imica, Cra 30 No.45-03, Bogot\'a, C\'odigo Postal 111321,
Colombia
;
    'C\'ardenas, Lorena' .
;
Universidad Nacional de Colombia, Sede Bogot\'a, Facultad de Ciencias,
Departamento de Qu\'imica, Cra 30 No.45-03, Bogot\'a, C\'odigo Postal 111321,
Colombia
;
    'R\'ios-Motta, Jaime' .
;
Universidad Nacional de Colombia, Sede Bogot\'a, Facultad de Ciencias,
Departamento de Qu\'imica, Cra 30 No.45-03, Bogot\'a, C\'odigo Postal 111321,
Colombia
;
    'Eigner, V\'aclav' .
;
Department of Solid State Chemistry
Institute of Chemical Technology
Technick\'a 5
166 28 Prague
Czech Republic
Institute of Physics AS CR, v.v.i.
Na Slovance 2
182 21 Prague 8
Czech Republic
;
    'Du\<sek, Michal' .
;
Institute of Physics AS CR, v.v.i.,
Na Slovance 2
182 21 Prague 8
Czech Republic
;
data_I
_chemical_name_systematic
;
2,2'-[(4-Methyl-2-phenylimidazolidine-1,3-diyl)bis(methylene)]diphenol
;
_chemical_name_common     ?
_chemical_formula_moiety     'C24 H26 N2 O2'
_chemical_formula_sum     'C24 H26 N2 O2'
_chemical_formula_structural     ?
_chemical_formula_analytical     ?
_chemical_formula_iupac     'C24 H26 N2 O2'
_chemical_formula_weight     374.5
_chemical_melting_point     ?
_symmetry_cell_setting     monoclinic
_symmetry_space_group_name_H-M     'P 21/c'
_symmetry_space_group_name_Hall     '-P 2ycb'
loop_
    _symmetry_equiv_pos_site_id
    _symmetry_equiv_pos_as_xyz
    1 x,y,z
    2 -x,y+1/2,-z+1/2
    3 -x,-y,-z
    4 x,-y+1/2,z+1/2
_cell_length_a     16.8974(8)
_cell_length_b     9.4893(5)
_cell_length_c     12.5287(6)
_cell_angle_alpha     90
_cell_angle_beta     92.928(4)
_cell_angle_gamma     90
_cell_volume     2006.29(17)
_cell_formula_units_Z     4
_cell_measurement_reflns_used     3676
_cell_measurement_theta_min     3.53
_cell_measurement_theta_max     66.91
_cell_measurement_temperature     119.8(4)
_cell_special_details     ?
_exptl_crystal_description     'polygon shape'
_exptl_crystal_colour     'colorless'
_exptl_crystal_size_max     0.349
_exptl_crystal_size_mid     0.245
_exptl_crystal_size_min     0.085
_exptl_crystal_size_rad     ?
_exptl_crystal_density_diffrn     1.2394
_exptl_crystal_density_meas     ?
_exptl_crystal_density_method     ?
_exptl_crystal_F_000     800
_exptl_absorpt_coefficient_mu     0.624
_exptl_absorpt_correction_type     analytical
_exptl_absorpt_process_details
;
(CrysAlis PRO; Agilent, 2010)
;
_exptl_absorpt_correction_T_min     0.886
_exptl_absorpt_correction_T_max     0.952
_exptl_special_details     ?
_diffrn_ambient_temperature     119.8
_diffrn_radiation_type     'Cu K\a'
_diffrn_radiation_wavelength     1.5418
_diffrn_radiation_source     'Enhance Ultra (Cu) X-ray Source'
_diffrn_radiation_monochromator     'mirror'
_diffrn_measurement_device_type     'Agilent Xcalibur (Atlas, Gemini ultra)'
_diffrn_measurement_device     'four-circle diffractometer'
_diffrn_measurement_method     '\w scans'
_diffrn_detector_area_resol_mean     10.3784
_diffrn_reflns_number     8259
_diffrn_reflns_av_R_equivalents     0.03
_diffrn_reflns_av_sigmaI/netI     0.0303
_diffrn_reflns_theta_min     5.24
_diffrn_reflns_theta_max     67.03
_diffrn_reflns_theta_full     66.75
_diffrn_measured_fraction_theta_max     0.98
_diffrn_measured_fraction_theta_full     0.98
_diffrn_reflns_limit_h_min     -16
_diffrn_reflns_limit_h_max     19
_diffrn_reflns_limit_k_min     -11
_diffrn_reflns_limit_k_max     11
_diffrn_reflns_limit_l_min     -14
_diffrn_reflns_limit_l_max     12
_diffrn_reflns_reduction_process     ?
_diffrn_standards_number     0
_diffrn_standards_interval_count     ?
_diffrn_standards_interval_time     ?
_diffrn_standards_decay_%     ?
loop_
    _diffrn_standard_refln_index_h
    _diffrn_standard_refln_index_k
    _diffrn_standard_refln_index_l
    ? ? ?
_refine_special_details     ?
_reflns_number_total     3491
_reflns_number_gt     2704
_reflns_threshold_expression     I>3\s(I)
_refine_ls_structure_factor_coef     Fsqd
_refine_ls_R_factor_all     0.0558
_refine_ls_R_factor_gt     0.0416
_refine_ls_wR_factor_gt     0.1044
_refine_ls_wR_factor_ref     0.1126
_refine_ls_goodness_of_fit_ref     1.51
_refine_ls_restrained_S_all     ?
_refine_ls_number_reflns     3491
_refine_ls_number_parameters     276
_refine_ls_number_restraints     5
_refine_ls_number_constraints     151
_refine_ls_hydrogen_treatment     mixed
_refine_ls_weighting_scheme     sigma
_refine_ls_weighting_details     'w=1/(\s^2^(I)+0.0016I^2^)'
_refine_ls_shift/su_max     0.0493
_refine_ls_shift/su_mean     0.0032
_refine_diff_density_max     0.25
_refine_diff_density_min     -0.18
_refine_ls_extinction_method
                        'B-C type 1 Gaussian isotropic (Becker & Coppens, 1974)'
_refine_ls_extinction_coef       32E2(5)
_refine_ls_abs_structure_details     ?
_refine_ls_abs_structure_Flack     ?
_refine_ls_abs_structure_Rogers     ?
loop_
    _atom_type_symbol
    _atom_type_scat_dispersion_real
    _atom_type_scat_dispersion_imag
    _atom_type_scat_source
    C 0.0181 0.0091 'International Tables Vol C tables 4.2.6.8 and 6.1.1.1'
    H 0.0000 0.0000 'International Tables Vol C tables 4.2.6.8 and 6.1.1.1'
    N 0.0311 0.0180 'International Tables Vol C tables 4.2.6.8 and 6.1.1.1'
    O 0.0492 0.0322 'International Tables Vol C tables 4.2.6.8 and 6.1.1.1'
_computing_data_collection
;
CrysAlis PRO (Agilent, 2010)
;
_computing_cell_refinement
;
CrysAlis PRO (Agilent, 2010)
;
_computing_data_reduction
;
CrysAlis PRO (Agilent, 2010)
;
_computing_structure_solution     'SUPERFLIP (Palatinus & Chapuis 2007)'
_computing_structure_refinement
                                  'JANA2006 (Pet\<r\'i\<cek <i>et al.</i> 2006)'
_computing_molecular_graphics     'DIAMOND (Brandenburg & Putz, 2005)'
_computing_publication_material
                                  'JANA2006 (Pet\<r\'i\<cek <i>et al.</i> 2006)'
loop_
    _atom_site_type_symbol
    _atom_site_label
    _atom_site_fract_x
    _atom_site_fract_y
    _atom_site_fract_z
    _atom_site_U_iso_or_equiv
    _atom_site_adp_type
    _atom_site_calc_flag
    _atom_site_refinement_flags
    _atom_site_occupancy
    _atom_site_symmetry_multiplicity
    _atom_site_disorder_assembly
    _atom_site_disorder_group
    O O1 0.10968(7) 0.77621(13) 0.14452(10) 0.0335(4) Uani d . 1 4 . .
    O O19 0.40788(9) 1.04207(16) 0.27300(11) 0.0460(5) Uani d . 1 4 . .
    N N11 0.28125(8) 0.99956(14) 0.39327(11) 0.0262(4) Uani d . 1 4 . .
    N N9 0.16113(8) 0.91720(14) 0.32755(11) 0.0262(4) Uani d . 1 4 . .
    C C3 -0.01906(11) 0.84850(19) 0.08234(15) 0.0323(5) Uani d . 1 4 . .
    C C17 0.49554(10) 1.2217(2) 0.33593(15) 0.0335(6) Uani d . 1 4 . .
    C C22 0.33481(10) 0.58293(19) 0.28115(14) 0.0303(5) Uani d . 1 4 . .
    C C2 0.03749(10) 0.83400(18) 0.16509(14) 0.0282(5) Uani d . 1 4 . .
    C C18 0.43614(10) 1.12529(19) 0.35565(13) 0.0301(5) Uani d . 1 4 . .
    C C21 0.29810(10) 0.71116(18) 0.29487(13) 0.0277(5) Uani d . 1 4 . .
    C C4 -0.09159(11) 0.91012(19) 0.10146(15) 0.0355(6) Uani d . 1 4 . .
    C C16 0.52487(10) 1.3093(2) 0.41629(15) 0.0360(6) Uani d . 1 4 . .
    C C13 0.40514(10) 1.11650(18) 0.45702(13) 0.0276(5) Uani d . 1 4 . .
    C C25 0.26334(10) 0.63967(18) 0.46963(13) 0.0274(5) Uani d . 1 4 . .
    C C10 0.22524(10) 0.88368(17) 0.40711(13) 0.0261(5) Uani d . 1 4 . .
    C C20 0.26239(9) 0.74138(17) 0.39014(12) 0.0241(5) Uani d . 1 4 . .
    C C12 0.34266(11) 1.00921(19) 0.47984(13) 0.0311(5) Uani d . 1 4 . .
    C C14 0.43528(11) 1.2068(2) 0.53588(14) 0.0340(6) Uani d . 1 4 . .
    C C7 0.02229(10) 0.87866(17) 0.26891(13) 0.0275(5) Uani d . 1 4 . .
    C C28 0.17720(14) 1.1089(2) 0.19419(16) 0.0394(7) Uani d . 0.899(4) 4 . .
    C C23 0.33604(10) 0.48228(19) 0.36133(14) 0.0315(5) Uani d . 1 4 . .
    C C24 0.29998(10) 0.51088(19) 0.45540(14) 0.0310(5) Uani d . 1 4 . .
    C C8 0.08435(10) 0.86041(19) 0.35794(13) 0.0311(5) Uani d . 1 4 . .
    C C6 -0.05061(10) 0.94177(19) 0.28506(15) 0.0333(6) Uani d . 1 4 . .
    C C5 -0.10736(11) 0.95685(19) 0.20251(15) 0.0357(6) Uani d . 1 4 . .
    C C27 0.16255(12) 1.07345(19) 0.30988(16) 0.0280(6) Uani d . 0.899(4) 4 . .
    C C26 0.22944(12) 1.1238(2) 0.38684(17) 0.0288(6) Uani d . 0.899(4) 4 . .
    C C26' 0.1443(9) 1.0661(5) 0.3488(14) 0.0280(6) Uani d . 0.101(4) 4 . .
    C C27' 0.2300(7) 1.1160(12) 0.3475(10) 0.0288(6) Uani d . 0.101(4) 4 . .
    C C15 0.49529(11) 1.3021(2) 0.51673(15) 0.0383(6) Uani d . 1 4 . .
    H H1c3 -0.008331 0.816175 0.011928 0.0387 Uiso d . 1 4 . .
    H H1c17 0.516222 1.227294 0.266103 0.0402 Uiso d . 1 4 . .
    H H1c22 0.359666 0.563345 0.21556 0.0364 Uiso d . 1 4 . .
    H H1c21 0.29715 0.779845 0.238562 0.0333 Uiso d . 1 4 . .
    H H1c4 -0.130988 0.920237 0.044006 0.0426 Uiso d . 1 4 . .
    H H1c16 0.566013 1.375547 0.402306 0.0432 Uiso d . 1 4 . .
    H H1c25 0.238354 0.658669 0.535225 0.0329 Uiso d . 1 4 . .
    H H1c10 0.207032 0.876559 0.478241 0.0313 Uiso d . 1 4 . .
    H H1c12 0.367021 0.918641 0.490924 0.0373 Uiso d . 1 4 . .
    H H2c12 0.31869 1.033102 0.545288 0.0373 Uiso d . 1 4 . .
    H H1c14 0.414141 1.203482 0.60552 0.0408 Uiso d . 1 4 . .
    H H1c28 0.177434 1.20937 0.185208 0.0473 Uiso d . 0.899(4) 4 . .
    H H2c28 0.227476 1.071195 0.175972 0.0473 Uiso d . 0.899(4) 4 . .
    H H3c28 0.135948 1.068532 0.148357 0.0473 Uiso d . 0.899(4) 4 . .
    H H1c23 0.361769 0.393343 0.351577 0.0378 Uiso d . 1 4 . .
    H H1c24 0.300297 0.441351 0.511081 0.0373 Uiso d . 1 4 . .
    H H1c8 0.06796 0.908229 0.420618 0.0373 Uiso d . 1 4 . .
    H H2c8 0.090006 0.762114 0.374792 0.0373 Uiso d . 1 4 . .
    H H1c6 -0.061615 0.975461 0.35501 0.04 Uiso d . 1 4 . .
    H H1c5 -0.157476 0.9996 0.215351 0.0429 Uiso d . 1 4 . .
    H H1c27 0.113089 1.118473 0.322895 0.0336 Uiso d . 0.899(4) 4 . .
    H H1c26 0.256822 1.200587 0.355095 0.0346 Uiso d . 0.899(4) 4 . .
    H H2c26 0.208953 1.141634 0.455632 0.0346 Uiso d . 0.899(4) 4 . .
    H H1c15 0.516029 1.362475 0.572938 0.046 Uiso d . 1 4 . .
    C C28' 0.2525(10) 1.162(2) 0.2369(11) 0.042(6) Uani d . 0.101(4) 4 . .
    H H1o1 0.1465(13) 0.812(2) 0.2010(16) 0.0402 Uiso d . 1 4 . .
    H H1o19 0.3584(15) 1.002(2) 0.3010(17) 0.0552 Uiso d . 1 4 . .
    H H1c26' 0.125922 1.075665 0.419702 0.0336 Uiso d . 0.101(4) 4 . .
    H H2c26' 0.114337 1.105645 0.288888 0.0336 Uiso d . 0.101(4) 4 . .
    H H1c27' 0.237554 1.19909 0.390453 0.0346 Uiso d . 0.101(4) 4 . .
    H H1c28' 0.252753 1.082083 0.190266 0.0509 Uiso d . 0.101(4) 4 . .
    H H2c28' 0.214686 1.230137 0.208928 0.0509 Uiso d . 0.101(4) 4 . .
    H H3c28' 0.304301 1.204201 0.241575 0.0509 Uiso d . 0.101(4) 4 . .
loop_
    _atom_site_aniso_label
    _atom_site_aniso_U_11
    _atom_site_aniso_U_22
    _atom_site_aniso_U_33
    _atom_site_aniso_U_12
    _atom_site_aniso_U_13
    _atom_site_aniso_U_23
    _atom_site_aniso_type_symbol
    O1 0.0253(6) 0.0372(7) 0.0383(7) 0.0031(5) 0.0046(5) -0.0046(5) O
    O19 0.0470(8) 0.0509(9) 0.0409(8) -0.0076(7) 0.0101(7) -0.0169(6) O
    N11 0.0290(7) 0.0204(7) 0.0290(7) -0.0013(6) -0.0014(6) 0.0009(6) N
    N9 0.0251(7) 0.0219(7) 0.0314(7) -0.0004(6) 0.0008(6) 0.0031(6) N
    C3 0.0309(9) 0.0308(9) 0.0353(9) -0.0024(7) 0.0035(7) 0.0023(7) C
    C17 0.0241(8) 0.0393(11) 0.0373(10) 0.0043(8) 0.0043(7) 0.0022(8) C
    C22 0.0260(8) 0.0305(9) 0.0348(9) -0.0043(7) 0.0045(7) -0.0092(7) C
    C2 0.0250(8) 0.0234(8) 0.0366(9) -0.0016(7) 0.0048(7) 0.0012(7) C
    C18 0.0269(8) 0.0295(9) 0.0336(9) 0.0071(7) -0.0008(7) -0.0054(7) C
    C21 0.0282(8) 0.0271(9) 0.0278(8) -0.0047(7) 0.0003(7) -0.0002(7) C
    C4 0.0286(9) 0.0318(10) 0.0455(11) -0.0007(8) -0.0045(8) 0.0070(8) C
    C16 0.0252(9) 0.0362(10) 0.0459(11) -0.0027(8) -0.0037(8) 0.0094(9) C
    C13 0.0283(8) 0.0252(9) 0.0287(8) 0.0028(7) -0.0034(7) 0.0024(7) C
    C25 0.0243(8) 0.0265(9) 0.0315(9) -0.0021(7) 0.0024(7) 0.0013(7) C
    C10 0.0285(8) 0.0250(9) 0.0248(8) -0.0010(7) 0.0022(7) 0.0013(7) C
    C20 0.0222(8) 0.0228(8) 0.0271(8) -0.0028(7) -0.0003(6) -0.0018(6) C
    C12 0.0377(10) 0.0288(9) 0.0263(8) -0.0036(8) -0.0031(7) 0.0019(7) C
    C14 0.0382(10) 0.0365(10) 0.0269(9) -0.0061(8) -0.0034(7) 0.0017(7) C
    C7 0.0244(8) 0.0245(9) 0.0339(9) -0.0008(7) 0.0042(7) 0.0018(7) C
    C28 0.0519(14) 0.0285(11) 0.0372(11) -0.0055(10) -0.0041(10) 0.0045(9) C
    C23 0.0228(8) 0.0243(9) 0.0473(10) -0.0008(7) 0.0011(7) -0.0053(8) C
    C24 0.0272(8) 0.0257(9) 0.0402(10) -0.0012(7) 0.0014(7) 0.0053(7) C
    C8 0.0265(9) 0.0350(10) 0.0322(9) -0.0002(8) 0.0066(7) 0.0009(7) C
    C6 0.0278(9) 0.0306(10) 0.0420(10) 0.0023(7) 0.0069(8) -0.0016(8) C
    C5 0.0256(9) 0.0319(10) 0.0499(11) 0.0037(8) 0.0041(8) 0.0004(8) C
    C27 0.0277(11) 0.0219(9) 0.0344(13) 0.0017(8) 0.0008(9) 0.0021(8) C
    C26 0.0352(10) 0.0208(9) 0.0304(13) 0.0011(8) 0.0013(9) -0.0022(8) C
    C26' 0.0277(11) 0.0219(9) 0.0344(13) 0.0017(8) 0.0008(9) 0.0021(8) C
    C27' 0.0352(10) 0.0208(9) 0.0304(13) 0.0011(8) 0.0013(9) -0.0022(8) C
    C15 0.0405(10) 0.0361(11) 0.0372(10) -0.0099(9) -0.0084(8) 0.0007(8) C
    C28' 0.036(10) 0.052(13) 0.039(11) -0.021(9) -0.002(8) 0.016(9) C
loop_
    _geom_bond_atom_site_label_1
    _geom_bond_atom_site_label_2
    _geom_bond_site_symmetry_1
    _geom_bond_site_symmetry_2
    _geom_bond_distance
    _geom_bond_publ_flag
    O1 C2 . . 1.374(2) ?
    O19 C18 . . 1.369(2) ?
    N11 C10 . . 1.467(2) ?
    N11 C12 . . 1.465(2) ?
    N11 C26 . . 1.469(2) ?
    N11 C27' . . 1.500(12) ?
    N9 C10 . . 1.469(2) ?
    N9 C8 . . 1.473(2) ?
    N9 C27 . . 1.500(2) ?
    N9 C26' . . 1.469(6) ?
    C3 C2 . . 1.380(2) ?
    C3 C4 . . 1.390(3) ?
    C3 H1c3 . . 0.96 ?
    C17 C18 . . 1.389(2) ?
    C17 C16 . . 1.378(3) ?
    C17 H1c17 . . 0.96 ?
    C22 C21 . . 1.381(2) ?
    C22 C23 . . 1.385(3) ?
    C22 H1c22 . . 0.96 ?
    C2 C7 . . 1.404(2) ?
    C18 C13 . . 1.401(2) ?
    C21 C20 . . 1.395(2) ?
    C21 H1c21 . . 0.96 ?
    C4 C5 . . 1.380(3) ?
    C4 H1c4 . . 0.96 ?
    C16 C15 . . 1.379(3) ?
    C16 H1c16 . . 0.96 ?
    C13 C12 . . 1.505(2) ?
    C13 C14 . . 1.385(2) ?
    C25 C20 . . 1.386(2) ?
    C25 C24 . . 1.386(2) ?
    C25 H1c25 . . 0.96 ?
    C10 C20 . . 1.509(2) ?
    C10 H1c10 . . 0.96 ?
    C12 H1c12 . . 0.96 ?
    C12 H2c12 . . 0.96 ?
    C14 C15 . . 1.389(3) ?
    C14 H1c14 . . 0.96 ?
    C7 C8 . . 1.501(2) ?
    C7 C6 . . 1.394(2) ?
    C28 C27 . . 1.521(3) ?
    C28 H1c28 . . 0.96 ?
    C28 H2c28 . . 0.96 ?
    C28 H3c28 . . 0.96 ?
    C23 C24 . . 1.381(3) ?
    C23 H1c23 . . 0.96 ?
    C24 H1c24 . . 0.96 ?
    C8 H1c8 . . 0.96 ?
    C8 H2c8 . . 0.96 ?
    C6 C5 . . 1.381(3) ?
    C6 H1c6 . . 0.96 ?
    C5 H1c5 . . 0.96 ?
    C27 C26 . . 1.525(3) ?
    C27 H1c27 . . 0.96 ?
    C26 H1c26 . . 0.96 ?
    C26 H2c26 . . 0.96 ?
    C26' C27' . . 1.525(19) ?
    C26' H1c26' . . 0.96 ?
    C26' H2c26' . . 0.96 ?
    C27' C28' . . 1.52(2) ?
    C27' H1c27' . . 0.96 ?
    C15 H1c15 . . 0.96 ?
    C28' H1c28' . . 0.96 ?
    C28' H2c28' . . 0.96 ?
    C28' H3c28' . . 0.96 ?
loop_
    _geom_angle_atom_site_label_1
    _geom_angle_atom_site_label_2
    _geom_angle_atom_site_label_3
    _geom_angle_site_symmetry_1
    _geom_angle_site_symmetry_2
    _geom_angle_site_symmetry_3
    _geom_angle
    _geom_angle_publ_flag
    C10 N11 C12 . . . 113.34(13) ?
    C10 N11 C26 . . . 102.83(13) ?
    C10 N11 C27' . . . 103.5(5) ?
    C12 N11 C26 . . . 112.84(13) ?
    C12 N11 C27' . . . 127.6(5) ?
    C10 N9 C8 . . . 111.98(13) ?
    C10 N9 C27 . . . 107.30(13) ?
    C10 N9 C26' . . . 103.2(6) ?
    C8 N9 C27 . . . 114.89(14) ?
    C8 N9 C26' . . . 97.1(6) ?
    C2 C3 C4 . . . 119.68(17) ?
    C2 C3 H1c3 . . . 120.16 ?
    C4 C3 H1c3 . . . 120.16 ?
    C18 C17 C16 . . . 120.22(17) ?
    C18 C17 H1c17 . . . 119.89 ?
    C16 C17 H1c17 . . . 119.89 ?
    C21 C22 C23 . . . 120.50(16) ?
    C21 C22 H1c22 . . . 119.75 ?
    C23 C22 H1c22 . . . 119.75 ?
    O1 C2 C3 . . . 119.08(15) ?
    O1 C2 C7 . . . 120.03(14) ?
    C3 C2 C7 . . . 120.89(16) ?
    O19 C18 C17 . . . 118.21(16) ?
    O19 C18 C13 . . . 121.29(15) ?
    C17 C18 C13 . . . 120.49(16) ?
    C22 C21 C20 . . . 120.31(15) ?
    C22 C21 H1c21 . . . 119.85 ?
    C20 C21 H1c21 . . . 119.85 ?
    C3 C4 C5 . . . 120.43(17) ?
    C3 C4 H1c4 . . . 119.78 ?
    C5 C4 H1c4 . . . 119.78 ?
    C17 C16 C15 . . . 120.21(17) ?
    C17 C16 H1c16 . . . 119.9 ?
    C15 C16 H1c16 . . . 119.9 ?
    C18 C13 C12 . . . 120.74(15) ?
    C18 C13 C14 . . . 117.97(16) ?
    C12 C13 C14 . . . 121.27(15) ?
    C20 C25 C24 . . . 120.70(16) ?
    C20 C25 H1c25 . . . 119.65 ?
    C24 C25 H1c25 . . . 119.65 ?
    N11 C10 N9 . . . 102.44(12) ?
    N11 C10 C20 . . . 112.26(13) ?
    N11 C10 H1c10 . . . 113.69 ?
    N9 C10 C20 . . . 113.32(13) ?
    N9 C10 H1c10 . . . 112.64 ?
    C20 C10 H1c10 . . . 102.9 ?
    C21 C20 C25 . . . 118.82(15) ?
    C21 C20 C10 . . . 120.40(14) ?
    C25 C20 C10 . . . 120.77(14) ?
    N11 C12 C13 . . . 112.27(13) ?
    N11 C12 H1c12 . . . 109.47 ?
    N11 C12 H2c12 . . . 109.47 ?
    C13 C12 H1c12 . . . 109.47 ?
    C13 C12 H2c12 . . . 109.47 ?
    H1c12 C12 H2c12 . . . 106.52 ?
    C13 C14 C15 . . . 121.65(17) ?
    C13 C14 H1c14 . . . 119.18 ?
    C15 C14 H1c14 . . . 119.17 ?
    C2 C7 C8 . . . 119.96(15) ?
    C2 C7 C6 . . . 117.97(15) ?
    C8 C7 C6 . . . 122.06(16) ?
    C27 C28 H1c28 . . . 109.47 ?
    C27 C28 H2c28 . . . 109.47 ?
    C27 C28 H3c28 . . . 109.47 ?
    H1c28 C28 H2c28 . . . 109.47 ?
    H1c28 C28 H3c28 . . . 109.47 ?
    H2c28 C28 H3c28 . . . 109.47 ?
    C22 C23 C24 . . . 119.49(16) ?
    C22 C23 H1c23 . . . 120.25 ?
    C24 C23 H1c23 . . . 120.25 ?
    C25 C24 C23 . . . 120.18(16) ?
    C25 C24 H1c24 . . . 119.91 ?
    C23 C24 H1c24 . . . 119.91 ?
    N9 C8 C7 . . . 110.91(14) ?
    N9 C8 H1c8 . . . 109.47 ?
    N9 C8 H2c8 . . . 109.47 ?
    C7 C8 H1c8 . . . 109.47 ?
    C7 C8 H2c8 . . . 109.47 ?
    H1c8 C8 H2c8 . . . 108 ?
    C7 C6 C5 . . . 121.38(17) ?
    C7 C6 H1c6 . . . 119.31 ?
    C5 C6 H1c6 . . . 119.31 ?
    C4 C5 C6 . . . 119.63(17) ?
    C4 C5 H1c5 . . . 120.19 ?
    C6 C5 H1c5 . . . 120.19 ?
    N9 C27 C28 . . . 111.35(15) ?
    N9 C27 C26 . . . 103.51(14) ?
    N9 C27 H1c27 . . . 113.22 ?
    C28 C27 C26 . . . 112.46(17) ?
    C28 C27 H1c27 . . . 104.42 ?
    C26 C27 H1c27 . . . 112.13 ?
    N11 C26 C27 . . . 101.74(14) ?
    N11 C26 H1c26 . . . 109.47 ?
    N11 C26 H2c26 . . . 109.47 ?
    C27 C26 H1c26 . . . 109.47 ?
    C27 C26 H2c26 . . . 109.47 ?
    H1c26 C26 H2c26 . . . 116.23 ?
    N9 C26' H1c26' . . . 109.47 ?
    N9 C26' H2c26' . . . 109.47 ?
    C27' C26' H1c26' . . . 109.47 ?
    C27' C26' H2c26' . . . 109.47 ?
    H1c26' C26' H2c26' . . . 120.28 ?
    N11 C27' C26' . . . 107.3(8) ?
    N11 C27' C28' . . . 113.3(11) ?
    N11 C27' H1c27' . . . 109.44 ?
    C26' C27' C28' . . . 112.5(12) ?
    C26' C27' H1c27' . . . 110.35 ?
    C28' C27' H1c27' . . . 103.96 ?
    C16 C15 C14 . . . 119.45(17) ?
    C16 C15 H1c15 . . . 120.27 ?
    C14 C15 H1c15 . . . 120.27 ?
    C27' C28' H1c28' . . . 109.47 ?
    C27' C28' H2c28' . . . 109.47 ?
    C27' C28' H3c28' . . . 109.47 ?
    H1c28' C28' H2c28' . . . 109.47 ?
    H1c28' C28' H3c28' . . . 109.47 ?
    H2c28' C28' H3c28' . . . 109.47 ?
loop_
    _geom_torsion_atom_site_label_1
    _geom_torsion_atom_site_label_2
    _geom_torsion_atom_site_label_3
    _geom_torsion_atom_site_label_4
    _geom_torsion_site_symmetry_1
    _geom_torsion_site_symmetry_2
    _geom_torsion_site_symmetry_3
    _geom_torsion_site_symmetry_4
    _geom_torsion
    _geom_torsion_publ_flag
    ? ? ? ? ? ? ? ? ? ?
loop_
    _geom_hbond_atom_site_label_D
    _geom_hbond_atom_site_label_H
    _geom_hbond_atom_site_label_A
    _geom_hbond_site_symmetry_D
    _geom_hbond_site_symmetry_H
    _geom_hbond_site_symmetry_A
    _geom_hbond_distance_DH
    _geom_hbond_distance_HA
    _geom_hbond_distance_DA
    _geom_hbond_angle_DHA
    _geom_hbond_publ_flag
    O1 H1o1 N9 . . . 0.98(2) 1.88(2) 2.7569(18) 147.7(19) y
    O19 H1o19 N11 . . . 1.00(2) 1.79(2) 2.709(2) 152(2) y
    O1 H1o1 C8 . . . 0.98(2) 2.32(2) 2.844(2) 112.5(16) n
    O19 H1o19 C12 . . . 1.00(2) 2.27(2) 2.884(2) 118.6(16) n
    O19 H1o19 C28' . . . 1.00(2) 2.45(3) 2.877(18) 105.1(16) ?
    C26' H2c26' C28 . . . 0.96 1.63 2.082(17) 103.83 ?
    C28' H3c28' O19 . . . 0.96 2.35 2.877(18) 114.12 ?
    C26 H1c26 C28' . . . 0.96 1.52 1.973(15) 102.84 ?
