# Supplementary material for: 2,2′-[(4-Methyl-2-phenyl­imidazolidine-1,3-di­yl)bis­(methyl­ene)]diphenol
Source: Acta Crystallogr Sect E Struct Rep Online. 2013 Jul 3;69(Pt 8):o1198. doi: 10.1107/S1600536813017893 (PMC3793710; doi:10.1107/S1600536813017893)
Supplement: Supplementary file 2 [file e-69-o1198-Isup2.hkl]

#
# h,k,l, Fc-squared, Fo-squared, sigma(Fo-squared) and status flag
#
data_I
_shelx_title                             '   '
_shelx_refln_list_code                   4
_shelx_F_calc_maximum                    155.17
_exptl_crystal_F_000                     800
_reflns_d_resolution_high                0.8373

loop_
 _symmetry_equiv_pos_as_xyz
 'x, y, z'
 '-x, y+1/2, -z+1/2'
 '-x, -y, -z'
 'x, -y+1/2, z+1/2'

_cell_length_a                           16.8974(8)
_cell_length_b                           9.4893(5)
_cell_length_c                           12.5287(6)
_cell_angle_alpha                        90
_cell_angle_beta                         92.928(4)
_cell_angle_gamma                        90

_shelx_F_squared_multiplier              1.000

loop_
 _refln_index_h
 _refln_index_k
 _refln_index_l
 _refln_F_squared_calc
 _refln_F_squared_meas
 _refln_F_squared_sigma
 _refln_observed_status
   2   0   0    15.03    25.43     3.48 o
   3   0   0    65.77    68.17     5.75 o
   4   0   0   886.23   844.34    20.19 o
   5   0   0  4791.61  4442.92    51.55 o
   6   0   0    29.30    31.08     6.54 o
   7   0   0   547.14   526.75    20.83 o
   8   0   0    42.55    47.94     8.47 o
   9   0   0    25.72    38.82     7.47 o
  10   0   0   362.73   408.82    10.11 o
  11   0   0   177.98   185.68     6.18 o
  12   0   0  1650.74  1779.66    22.54 o
  13   0   0   948.23   976.29    18.91 o
  14   0   0    34.07    37.91     4.85 o
  15   0   0   905.94   974.51    19.65 o
  16   0   0   992.03  1016.29    19.93 o
  17   0   0    13.53    20.03     4.09 o
  18   0   0   368.70   378.55    16.31 o
  19   0   0    12.76    12.94     4.06 o
   1   1   0  2375.74  2201.99    20.38 o
   2   1   0  1635.48  1683.85    10.80 o
   3   1   0  2853.70  2810.58    19.95 o
   4   1   0  9464.58  9491.12    45.14 o
   5   1   0   117.10   126.52     6.55 o
   6   1   0  1181.29  1195.90    19.87 o
   7   1   0    42.02    35.02     4.83 o
   8   1   0   155.68   147.95     8.39 o
   9   1   0   716.68   750.16    18.94 o
  10   1   0   332.64   326.44     7.64 o
  11   1   0   449.14   435.30     8.43 o
  12   1   0    14.59    16.78     2.70 o
  13   1   0    47.19    45.56     3.06 o
  14   1   0    23.43    28.80     3.35 o
  15   1   0     4.00     0.24     2.42 <
  16   1   0    10.71    10.64     3.58 <
  17   1   0    35.91    29.62     3.71 o
  18   1   0    34.39    31.41     3.20 o
  19   1   0    55.82    61.16     6.55 o
   0   2   0  1531.44  1290.86    18.75 o
   1   2   0   536.37   600.48     9.25 o
   2   2   0  7496.90  7293.90    54.16 o
   3   2   0  7324.63  6932.18    40.94 o
   4   2   0 10483.20 10124.60    43.51 o
   5   2   0   844.80   750.60    13.43 o
   6   2   0   350.52   372.36    11.08 o
   7   2   0    48.18    65.54     5.78 o
   8   2   0  2086.19  2403.08    54.70 o
   9   2   0     0.01     3.35     3.77 <
  10   2   0   365.14   413.55    10.09 o
  11   2   0    14.49     9.12     3.00 o
  12   2   0    52.90    50.33     4.36 o
  13   2   0    98.09    94.79     6.93 o
  14   2   0     1.73     1.46     2.91 <
  15   2   0   151.96   143.00     7.00 o
  16   2   0   723.86   754.15    14.76 o
  17   2   0   215.80   234.41     9.45 o
  18   2   0   104.78   113.37     6.39 o
  19   2   0    14.20     6.43     2.40 <
   1   3   0  4503.82  4012.14    29.51 o
   2   3   0   922.64   879.02    14.32 o
   3   3   0  2918.40  2697.69    28.80 o
   4   3   0    54.60    61.15     8.10 o
   5   3   0   142.11   157.39    12.38 o
   6   3   0   720.06   823.31    29.11 o
   7   3   0  1629.08  1590.18    43.63 o
   8   3   0    40.36    31.66     5.67 o
   9   3   0   422.85   447.05    11.72 o
  10   3   0     0.14    -4.03     3.07 <
  11   3   0   312.97   318.11     9.59 o
  12   3   0    25.84    31.45     4.14 o
  13   3   0   103.81   120.16     7.96 o
  14   3   0   114.60   115.77    11.72 o
  15   3   0   185.39   175.70     9.43 o
  16   3   0   250.13   274.42    11.13 o
  17   3   0    96.28   108.08     9.62 o
  18   3   0     2.08     3.88     2.73 <
  19   3   0    87.18    60.41     5.80 o
   0   4   0   320.73   318.85    13.95 o
   1   4   0  3924.74  3951.86    34.45 o
   2   4   0   614.41   640.35    14.13 o
   3   4   0   892.01   969.66    15.30 o
   4   4   0   338.35   305.16    10.98 o
   5   4   0  8070.96  8625.50    59.89 o
   6   4   0   303.68   307.39    19.77 o
   7   4   0   136.13   170.45    18.44 o
   8   4   0    25.26    21.31     6.45 o
   9   4   0   150.19   184.58     8.82 o
  10   4   0   331.44   296.60    14.34 o
  11   4   0     3.36    -7.96     5.29 <
  12   4   0   159.95   170.47    11.78 o
  13   4   0   666.34   691.89    26.34 o
  14   4   0    47.37    39.87     7.71 o
  15   4   0    68.06    82.48     9.28 o
  16   4   0   100.00    98.36     6.98 o
  17   4   0   137.17   129.15     9.64 o
  18   4   0    83.16    96.79     5.27 o
   1   5   0    72.46    67.07     5.54 o
   2   5   0   184.67   218.57     9.81 o
   3   5   0  1006.11  1014.90    17.87 o
   4   5   0   242.50   274.20    11.85 o
   5   5   0   206.82   219.91    18.16 o
   6   5   0   333.30   369.02    23.53 o
   7   5   0     5.92    17.76     4.63 o
   8   5   0     0.39     0.61     3.93 <
   9   5   0     0.62     7.05     5.48 <
  10   5   0     0.75    -4.45     5.50 <
  11   5   0     8.84    16.23     5.98 <
  12   5   0    46.68    43.66     7.33 o
  13   5   0    36.98    42.46     7.20 o
  14   5   0    99.65   109.53    10.33 o
  15   5   0     8.60     5.44     4.21 <
  16   5   0     1.89     4.67     4.47 <
  17   5   0    56.72    68.11     6.84 o
   0   6   0    47.60    70.39     5.86 o
   1   6   0   384.47   392.30     9.03 o
   2   6   0    69.79    78.42     4.99 o
   3   6   0  1908.91  2049.18    24.46 o
   4   6   0  1166.77  1301.70    26.56 o
   5   6   0    85.05    96.98     8.41 o
   6   6   0    29.99    38.97     6.83 o
   7   6   0    15.57    16.80     6.94 <
   8   6   0     8.13     4.35     4.98 <
   9   6   0    32.63    35.46     5.04 o
  10   6   0     5.62     7.52     4.65 <
  11   6   0     0.00     2.64     2.36 <
  12   6   0   310.44   322.89    16.11 o
  13   6   0    42.23    32.88     6.08 o
  14   6   0    47.03    47.79     4.47 o
  15   6   0    35.70    35.60     5.62 o
  16   6   0     6.06    11.41     2.55 o
  17   6   0     1.34    -3.58     2.80 <
   1   7   0   245.95   245.48     9.67 o
   2   7   0     0.05    -0.79     2.13 <
   3   7   0     1.81    -1.57     3.07 <
   4   7   0   232.44   248.09    13.29 o
   5   7   0     7.54     8.37     5.54 <
   6   7   0     0.34     1.37     5.44 <
   7   7   0    49.20    42.27     6.11 o
   8   7   0    15.05     9.29     2.92 o
   9   7   0   105.68    90.74     7.26 o
  10   7   0   132.86   115.37    11.06 o
  11   7   0    36.11    22.08     6.18 o
  12   7   0   103.79    86.12     9.09 o
  13   7   0    62.97    53.91     7.11 o
  14   7   0    50.55    46.69     6.47 o
  15   7   0     3.18     1.21     1.82 <
   0   8   0   659.63   695.64    24.87 o
   1   8   0     9.58     7.59     4.04 <
   2   8   0   908.34   932.57    25.63 o
   3   8   0   439.53   464.44    20.98 o
   4   8   0   274.22   241.01    15.96 o
   5   8   0    23.22     6.81     6.86 <
   6   8   0   423.11   386.08    15.72 o
   7   8   0    37.83    32.77     6.04 o
   8   8   0    20.00    11.57     3.22 o
   9   8   0   177.25   192.73     9.64 o
  10   8   0    18.75    19.45     5.83 o
  11   8   0    81.82    64.41     7.79 o
  12   8   0    18.59     9.47     4.35 <
  13   8   0    17.08    20.52     4.14 o
  14   8   0    43.00    48.87     4.95 o
   1   9   0     4.85     1.53     4.76 <
   2   9   0   241.95   285.36    16.86 o
   3   9   0    52.78    53.14     8.35 o
   4   9   0    28.18    33.98     6.53 o
   5   9   0   290.70   301.79    14.01 o
   6   9   0    11.78    18.49     5.18 o
   7   9   0   222.14   232.42     8.47 o
   8   9   0    41.16    41.35     3.82 o
   9   9   0     4.88     6.15     2.84 <
  10   9   0   244.41   267.47    13.65 o
  11   9   0     1.03    -0.24     2.30 <
  12   9   0    53.21    64.39     5.76 o
   0  10   0   244.15   250.17    20.10 o
   1  10   0   401.77   350.13    23.09 o
   2  10   0   101.62   129.81    15.79 o
   3  10   0    21.24    26.59     5.25 o
   4  10   0     3.16    -1.49     3.82 <
   5  10   0    80.76    84.58     6.76 o
   6  10   0   271.18   290.44     7.37 o
   7  10   0     0.53     2.85     2.13 <
   8  10   0    91.33   108.57     5.97 o
   9  10   0     1.44     2.17     2.44 <
   1  11   0    63.98    59.66     5.65 o
   2  11   0   105.64   110.64     6.89 o
   3  11   0    32.15    24.41     4.05 o
   4  11   0    54.43    41.50     6.34 o
 -19   1   1    50.44    42.29     3.91 o
 -18   1   1    51.43    53.47     4.80 o
 -17   1   1    22.41    18.40     2.67 o
 -16   1   1    24.10    21.78     3.06 o
 -15   1   1   340.99   323.32     9.52 o
 -14   1   1     2.18     0.36     2.19 <
 -13   1   1     6.68     7.52     2.43 o
 -12   1   1   127.72   116.73     4.44 o
 -11   1   1    37.63    41.56     2.50 o
 -10   1   1    44.48    51.69     2.72 o
  -9   1   1    11.07    15.73     3.40 o
  -8   1   1  4637.00  5051.82    37.32 o
  -7   1   1     0.96    -2.47     2.84 <
  -6   1   1  1427.50  1345.49    19.81 o
  -5   1   1  1051.23   933.91    15.12 o
  -4   1   1  7737.48  7870.15    39.05 o
  -3   1   1   186.36   178.02     4.41 o
  -2   1   1  2108.26  2029.03    14.95 o
  -1   1   1  6614.53  6465.65    27.30 o
   0   1   1   571.67   545.95     6.66 o
   1   1   1   755.33   634.77    12.90 o
   2   1   1     0.21     3.99     3.32 <
   3   1   1   231.71   253.22    11.78 o
   4   1   1 16510.20 16926.80   112.02 o
   5   1   1  6025.13  5859.73    71.02 o
   6   1   1   295.47   311.93    18.70 o
   7   1   1   118.69    86.96    12.19 o
   8   1   1  1914.86  1783.47    46.92 o
   9   1   1    32.39    36.23     5.64 o
  10   1   1   646.54   735.04    14.02 o
  11   1   1   118.72   108.72     6.90 o
  12   1   1     6.71     7.64     2.76 <
  13   1   1   137.49   141.54     5.47 o
  14   1   1  1089.52  1178.53    15.48 o
  15   1   1   320.29   329.73     9.91 o
  16   1   1   206.62   216.54     6.93 o
  17   1   1    33.84    39.08     3.98 o
  18   1   1   199.61   203.47     8.85 o
  19   1   1     0.10    -0.62     2.53 <
 -19   2   1    36.62    40.81     3.52 o
 -18   2   1     7.96    11.15     3.30 o
 -17   2   1    18.86    22.15     3.87 o
 -16   2   1    63.59    63.83     6.12 o
 -15   2   1     6.36     7.00     2.48 <
 -14   2   1   196.99   191.33     6.47 o
 -13   2   1    47.44    46.63     3.97 o
 -12   2   1   129.16   165.74     6.03 o
 -11   2   1   260.90   260.06     6.49 o
 -10   2   1    66.81    77.88     3.65 o
  -9   2   1     0.01    -0.12     2.61 <
  -8   2   1   100.38    95.13     6.87 o
  -7   2   1    39.41    25.73     4.02 o
  -6   2   1   322.70   317.33     9.87 o
  -5   2   1  3168.20  3029.54    26.80 o
  -4   2   1  1878.35  1816.94    18.27 o
  -3   2   1   866.54   860.18    13.52 o
  -2   2   1 22456.50 24078.40   108.78 o
  -1   2   1  8925.28  8923.65    35.56 o
   0   2   1   359.39   371.37     5.61 o
   1   2   1 19878.50 22225.20    49.91 o
   2   2   1    25.74    21.35     4.80 o
   3   2   1   712.96   704.68    20.43 o
   4   2   1   629.81   522.15    10.33 o
   5   2   1   438.05   462.91    11.04 o
   6   2   1   892.47   855.51    16.83 o
   7   2   1   522.30   439.41    24.33 o
   8   2   1   896.32   881.23    36.32 o
   9   2   1   144.14   136.82     6.62 o
  10   2   1    41.52    45.29     5.63 o
  11   2   1     0.16    -4.35     3.80 <
  12   2   1   318.00   331.93    11.57 o
  13   2   1     3.86     8.33     3.81 <
  14   2   1   839.30   854.59    20.30 o
  15   2   1   417.76   427.21    11.40 o
  16   2   1   337.72   334.02     9.92 o
  17   2   1    79.10    87.96     5.39 o
  18   2   1   135.09   125.60     6.41 o
  19   2   1     6.97     3.89     3.59 <
 -19   3   1    90.04    93.05     6.73 o
 -18   3   1    54.61    42.21     4.07 o
 -17   3   1    43.38    42.44     6.66 o
 -16   3   1   203.21   203.64    13.69 o
 -15   3   1    14.27    18.30     4.57 o
 -14   3   1    20.91    22.34     4.67 o
 -13   3   1   109.97   115.93     7.96 o
 -12   3   1     3.52    -2.52     2.85 <
 -11   3   1   251.07   275.02     7.39 o
 -10   3   1    67.97    80.21     4.22 o
  -9   3   1   143.19   158.22     6.02 o
  -8   3   1     0.06    -0.10     7.41 <
  -7   3   1   382.75   396.50    21.12 o
  -6   3   1  2179.42  2370.98    45.90 o
  -5   3   1    97.61   118.32     7.42 o
  -4   3   1  2601.22  2855.86    30.98 o
  -3   3   1  2896.98  2788.13    21.35 o
  -2   3   1  5614.78  5132.87    33.88 o
  -1   3   1  1822.84  1752.28    19.20 o
   0   3   1  1019.42   882.58    13.79 o
   1   3   1   310.43   255.22     5.58 o
   2   3   1  1369.66  1250.43    18.00 o
   3   3   1   468.46   451.29    18.44 o
   4   3   1   508.75   523.35    21.59 o
   5   3   1  1508.72  1501.07    38.08 o
   6   3   1   358.07   268.21    18.44 o
   7   3   1   205.35   203.76    18.19 o
   8   3   1  4141.35  4317.84    46.91 o
   9   3   1  1657.31  1693.53    21.98 o
  10   3   1   512.29   555.28    15.94 o
  11   3   1   191.63   188.04     9.44 o
  12   3   1    18.62    14.39     4.76 o
  13   3   1   906.66  1092.20    28.78 o
  14   3   1    92.64    77.39     7.40 o
  15   3   1   297.64   307.14    12.17 o
  16   3   1     0.79    -0.51     3.59 <
  17   3   1    11.23     5.64     2.69 <
  18   3   1    25.03    23.68     3.45 o
  19   3   1     6.18    13.21     3.53 o
 -18   4   1     7.86    10.13     2.60 o
 -17   4   1    15.44    24.83     5.88 o
 -16   4   1    12.16    12.24     5.72 <
 -15   4   1   158.52   154.95     8.84 o
 -14   4   1    46.98    38.37     7.10 o
 -13   4   1    15.38    24.31     4.61 o
 -12   4   1     5.10     3.94     3.32 <
 -11   4   1    19.28    18.12     4.04 o
 -10   4   1     5.87     6.55     2.68 <
  -9   4   1    25.89    24.94     3.03 o
  -8   4   1   148.05   147.33     5.88 o
  -7   4   1   328.10   331.75    21.36 o
  -6   4   1   446.40   426.01    21.07 o
  -5   4   1   340.93   333.08    12.99 o
  -4   4   1   107.61    98.16     5.23 o
  -3   4   1    53.48    34.78     3.29 o
  -2   4   1     1.75    25.94     4.53 o
  -1   4   1  2064.16  2097.49    25.03 o
   0   4   1   141.90   122.10     4.77 o
   1   4   1   205.41   228.23     8.60 o
   2   4   1   422.81   415.27    11.91 o
   3   4   1   313.71   286.47    10.90 o
   4   4   1   829.40   814.69    18.83 o
   5   4   1  2026.79  2078.74    49.12 o
   6   4   1   498.82   417.12    24.18 o
   7   4   1    20.04    19.98     7.95 <
   8   4   1   149.09   144.52     9.71 o
   9   4   1   211.70   200.17    14.78 o
  10   4   1    19.90    25.18     7.28 o
  11   4   1     6.14     3.67     5.99 <
  12   4   1   146.15   179.81    16.02 o
  13   4   1     2.83    17.16     6.64 <
  14   4   1    55.66    65.30     9.28 o
  15   4   1    31.48    43.56     7.71 o
  16   4   1   222.88   238.90     9.94 o
  17   4   1     4.10    12.07     4.26 <
  18   4   1   206.24   220.33     7.33 o
 -18   5   1    35.95    29.77     4.91 o
 -17   5   1    56.46    57.68     6.67 o
 -16   5   1     1.57    -3.52     4.52 <
 -15   5   1   111.25   119.80    10.83 o
 -14   5   1   922.99   865.52    26.63 o
 -13   5   1   174.69   188.31    13.28 o
 -12   5   1     0.98     3.09     3.62 <
 -11   5   1   133.88   115.81     7.80 o
 -10   5   1    32.72    36.82     4.36 o
  -9   5   1    34.39    37.21     4.53 o
  -8   5   1   120.59   121.57     6.97 o
  -7   5   1   596.37   618.52    19.19 o
  -6   5   1     0.33     5.68     4.63 <
  -5   5   1   104.99   104.94    12.08 o
  -4   5   1  1600.86  1630.22    22.07 o
  -3   5   1    33.45    62.08     6.28 o
  -2   5   1    48.49    62.72     5.57 o
  -1   5   1   504.88   582.96    11.75 o
   0   5   1  1113.91  1186.22    21.99 o
   1   5   1   600.53   683.79    16.93 o
   2   5   1   252.82   262.35    15.28 o
   3   5   1  1001.40  1023.34    23.62 o
   4   5   1   280.20   286.73    12.94 o
   5   5   1     7.90    12.47     3.64 o
   6   5   1   266.10   266.83    11.63 o
   7   5   1   132.79   134.21     9.26 o
   8   5   1   711.89   642.30    17.59 o
   9   5   1    60.23    51.79     6.77 o
  10   5   1   316.95   360.35    18.21 o
  11   5   1  1179.19  1288.94    38.33 o
  12   5   1    53.28    62.26     9.91 o
  13   5   1   199.68   202.99    14.65 o
  14   5   1   314.86   354.51    18.31 o
  15   5   1    17.08    13.07     5.11 <
  16   5   1    25.36    23.39     3.83 o
  17   5   1   124.08   128.43     5.72 o
 -17   6   1    16.35    25.45     4.60 o
 -16   6   1   120.42   119.03     8.93 o
 -15   6   1     5.66    10.19     2.92 o
 -14   6   1   428.68   447.79    17.69 o
 -13   6   1    90.92    93.05     9.21 o
 -12   6   1    74.09    67.74     5.62 o
 -11   6   1     7.14     5.81     4.31 <
 -10   6   1   174.96   150.44    10.90 o
  -9   6   1   374.14   388.05    17.33 o
  -8   6   1     3.15    10.17     5.02 <
  -7   6   1   267.09   274.50    10.58 o
  -6   6   1    22.49    25.65     4.43 o
  -5   6   1   115.89   107.21     6.14 o
  -4   6   1   657.74   706.27    14.10 o
  -3   6   1   763.85   730.61    13.17 o
  -2   6   1   240.56   201.71     7.52 o
  -1   6   1     1.96    -1.56     1.92 <
   0   6   1     0.27     3.03     1.62 <
   1   6   1   265.54   251.86     8.14 o
   2   6   1    87.66    89.16     4.87 o
   3   6   1    45.71    52.42     4.91 o
   4   6   1   100.78    91.04    14.37 o
   5   6   1    34.10    40.55    11.87 o
   6   6   1   237.29   246.79    22.33 o
   7   6   1    62.93    52.33     8.15 o
   8   6   1   177.17   164.83     7.79 o
   9   6   1   243.80   250.11    10.65 o
  10   6   1   228.96   278.26    17.51 o
  11   6   1   176.46   205.78    14.52 o
  12   6   1    25.45    26.09     5.74 o
  13   6   1   147.21   158.21    11.66 o
  14   6   1     7.95     6.13     3.37 <
  15   6   1    34.64    30.48     3.59 o
  16   6   1     2.21     6.23     2.37 <
 -15   7   1     2.13    10.44     1.99 o
 -14   7   1     5.28     4.62     2.53 <
 -13   7   1    98.88   107.01     8.92 o
 -12   7   1    62.88    63.81     7.96 o
 -11   7   1     1.13    -1.19     3.44 <
 -10   7   1    21.69    23.77     4.55 o
  -9   7   1   331.49   342.96    13.07 o
  -8   7   1   105.72    92.79     7.86 o
  -7   7   1   253.42   224.49    11.76 o
  -6   7   1   349.11   343.48    14.33 o
  -5   7   1  1845.44  1850.34    32.57 o
  -4   7   1   979.99   966.22    28.48 o
  -3   7   1    25.50    26.78     4.85 o
  -2   7   1    90.10    95.07     5.42 o
  -1   7   1   124.05   115.72     6.42 o
   0   7   1   113.50   105.49     5.83 o
   1   7   1    23.06    21.77     3.82 o
   2   7   1   291.88   289.66    10.68 o
   3   7   1    28.18    25.31     5.76 o
   4   7   1   297.33   298.24    14.89 o
   5   7   1   152.33   146.43    11.22 o
   6   7   1    47.43    47.91     8.26 o
   7   7   1   280.79   276.03    12.89 o
   8   7   1     5.34     4.82     3.52 <
   9   7   1     3.93     5.67     2.86 <
  10   7   1   326.57   334.27    18.24 o
  11   7   1    22.57    32.71     6.98 o
  12   7   1    29.89    23.01     5.69 o
  13   7   1   177.07   163.37    11.58 o
  14   7   1    15.62    12.97     3.71 o
  15   7   1     9.61    10.66     2.48 o
 -14   8   1    14.16    13.61     2.68 o
 -13   8   1    17.25    21.56     4.39 o
 -12   8   1    38.17    48.85     6.12 o
 -11   8   1     0.04    -3.56     3.48 <
 -10   8   1    45.77    38.99     4.60 o
  -9   8   1    14.29    14.29     3.76 o
  -8   8   1    36.28    36.77     5.12 o
  -7   8   1    96.05    81.22     7.73 o
  -6   8   1   119.59   100.84     8.84 o
  -5   8   1    65.39    65.70     8.33 o
  -4   8   1    70.99    73.56     9.02 o
  -3   8   1   503.01   509.52    22.23 o
  -2   8   1    24.84    29.06     7.21 o
  -1   8   1     1.92     3.16     3.06 <
   0   8   1   209.15   217.45     9.68 o
   1   8   1    15.69    13.00     4.23 o
   2   8   1    18.21    35.71     6.69 o
   3   8   1     1.92    -3.03     3.44 <
   4   8   1   156.72   152.83    12.80 o
   5   8   1    89.17    96.13    10.62 o
   6   8   1   450.95   477.61    17.61 o
   7   8   1    33.50    19.34     3.96 o
   8   8   1     9.36    13.60     3.56 o
   9   8   1     7.37    12.41     3.87 o
  10   8   1    55.44    43.34     6.96 o
  11   8   1    53.12    51.83     6.92 o
  12   8   1     9.29    13.96     4.32 o
  13   8   1   107.87    99.24     7.82 o
 -11   9   1   155.59   170.67     9.98 o
 -10   9   1    62.41    70.28     4.90 o
  -9   9   1     3.56     1.03     2.79 <
  -8   9   1   100.39   105.14     7.36 o
  -7   9   1     8.89     2.83     2.76 <
  -6   9   1    82.60    71.05     7.41 o
  -5   9   1    48.44    77.90     7.85 o
  -4   9   1   148.18   160.30    10.84 o
  -3   9   1     0.58     6.58     5.75 <
  -2   9   1    64.29    76.23     8.36 o
  -1   9   1   219.17   243.39    15.78 o
   0   9   1   256.24   297.17    16.00 o
   1   9   1     0.19    -0.17     4.13 <
   2   9   1   257.91   326.86    17.25 o
   3   9   1    48.40    40.83     7.33 o
   4   9   1    55.52    45.61     7.54 o
   5   9   1   436.26   421.84    16.12 o
   6   9   1     7.59     7.35     3.22 <
   7   9   1    30.95    29.78     3.89 o
   8   9   1     4.87     3.72     2.59 <
   9   9   1    57.91    57.72     5.33 o
  10   9   1     5.99     6.78     4.01 <
  11   9   1     1.18     5.09     2.87 <
  12   9   1    81.51    84.34     6.48 o
  -9  10   1   362.05   384.86    13.66 o
  -8  10   1     0.80     0.99     2.13 <
  -7  10   1    27.03    29.53     3.90 o
  -6  10   1   206.55   200.46     6.90 o
  -5  10   1    53.76    53.31     5.74 o
  -4  10   1    52.03    65.25     6.49 o
  -3  10   1    26.85    23.75     8.48 <
  -2  10   1    16.07     6.50     8.68 <
  -1  10   1     8.35     9.26     7.37 <
   0  10   1    26.85    27.49     9.07 o
   1  10   1   315.90   328.45    21.36 o
   2  10   1    63.83    66.35     8.55 o
   3  10   1    72.99    71.93     5.80 o
   4  10   1   163.01   192.86     8.25 o
   5  10   1     4.09     0.68     2.36 <
   6  10   1    10.48     4.92     2.68 <
   7  10   1   178.67   184.76     6.19 o
   8  10   1    89.63   114.09     8.60 o
   9  10   1    92.37   120.68     8.19 o
  -4  11   1     0.04    -1.97     4.04 <
  -3  11   1   146.86   156.34     7.69 o
  -2  11   1   282.32   299.98    10.89 o
  -1  11   1     3.99     2.35     2.38 <
   0  11   1     1.26    -8.90     3.94 <
   1  11   1    34.06    40.56     4.96 o
   2  11   1    27.63    25.78     3.30 o
   3  11   1     3.67     5.80     2.58 <
   4  11   1     1.18     1.05     3.17 <
 -19   0   2   115.17    96.70     7.71 o
 -18   0   2   140.47   125.18     6.52 o
 -17   0   2    10.64     7.36     3.41 <
 -16   0   2    64.06    59.90     5.57 o
 -15   0   2   472.07   453.12    13.61 o
 -14   0   2    23.12    19.33     4.09 o
 -13   0   2   123.92   134.76     6.29 o
 -12   0   2    45.04    52.05     4.86 o
 -11   0   2  1446.34  1589.01    17.79 o
 -10   0   2    70.12    74.09     4.03 o
  -9   0   2   969.28  1034.76    31.99 o
  -8   0   2   218.65   232.14    14.43 o
  -7   0   2   176.63   193.92    12.95 o
  -6   0   2   244.61   183.70    11.74 o
  -5   0   2  1228.05  1203.98    25.79 o
  -4   0   2  1405.16  1320.79    24.85 o
  -3   0   2  2962.89  3102.26    28.10 o
  -2   0   2     8.72    72.03     3.86 o
   0   0   2  1845.82  1631.87    18.14 o
   1   0   2  6168.63  5937.16    46.23 o
   2   0   2  2312.32  2084.91    32.05 o
   3   0   2  1394.74  1421.34    30.51 o
   4   0   2 11392.30 10631.90    93.56 o
   5   0   2     5.14     3.94     6.08 <
   6   0   2  2043.99  2224.12    47.26 o
   7   0   2  1278.00  1260.69    37.92 o
   8   0   2   908.31   947.79    34.55 o
   9   0   2     0.18     0.36     7.20 <
  10   0   2     7.41     0.73     4.53 <
  11   0   2   284.54   340.29    18.07 o
  12   0   2    10.87    19.30     7.05 <
  13   0   2   238.40   272.83    15.70 o
  14   0   2  1786.38  1827.04    39.48 o
  15   0   2  2235.52  2397.59    32.19 o
  16   0   2   495.20   484.42    14.36 o
  17   0   2   217.32   221.19    14.30 o
  18   0   2    25.37    22.95     5.82 o
  19   0   2    24.88    16.27     4.31 o
 -19   1   2     3.87     2.53     1.95 <
 -18   1   2   119.74   107.15     5.06 o
 -17   1   2    46.78    43.71     3.41 o
 -16   1   2     6.80     8.67     2.45 o
 -15   1   2    12.83     5.43     2.45 <
 -14   1   2    17.72    16.14     2.70 o
 -13   1   2   164.25   179.98     5.62 o
 -12   1   2    12.45     8.79     1.99 o
 -11   1   2     1.68     1.57     1.62 <
 -10   1   2  1966.88  2188.73    14.87 o
  -9   1   2   285.84   309.34    12.91 o
  -8   1   2  1676.85  1713.99    27.34 o
  -7   1   2   250.60   270.07    10.78 o
  -6   1   2    40.44    49.22     3.71 o
  -5   1   2   156.43   146.79     5.26 o
  -4   1   2   502.25   475.41     8.91 o
  -3   1   2   368.27   300.76     5.56 o
  -2   1   2  4645.65  4474.62    27.12 o
  -1   1   2    19.90    42.47     3.01 o
   0   1   2  1961.00  1738.84    19.79 o
   1   1   2    64.61   113.56     8.14 o
   2   1   2 12163.70 12584.90    54.43 o
   3   1   2  4323.76  4090.47    34.25 o
   4   1   2  1440.51  1293.56    21.62 o
   5   1   2    22.00    22.50     5.05 o
   6   1   2   253.87   229.67    11.80 o
   7   1   2   943.12   833.96    33.71 o
   8   1   2   192.48   134.92    15.94 o
   9   1   2  1195.50  1132.48    30.24 o
  10   1   2    89.16    90.02     7.46 o
  11   1   2   713.03   797.71    19.58 o
  12   1   2   256.11   249.97     8.78 o
  13   1   2   191.79   200.93     6.44 o
  14   1   2   569.51   573.82    10.90 o
  15   1   2   467.64   484.39     9.97 o
  16   1   2    22.68    20.40     4.01 o
  17   1   2    11.39    11.43     3.07 o
  18   1   2     1.58    -1.51     3.09 <
  19   1   2     0.12     2.51     3.15 <
 -19   2   2   261.56   259.82    11.83 o
 -18   2   2   100.04    86.19     5.63 o
 -17   2   2   612.65   592.08    11.71 o
 -16   2   2   198.63   209.20     7.66 o
 -15   2   2   174.40   172.43     7.30 o
 -14   2   2    85.25    82.44     4.88 o
 -13   2   2     2.10    -2.13     2.20 <
 -12   2   2   863.52   885.01    12.92 o
 -11   2   2    15.78    25.14     2.77 o
 -10   2   2     8.90    15.94     2.10 o
  -9   2   2   136.39   157.14     5.91 o
  -8   2   2    24.35    22.67     3.72 o
  -7   2   2    33.16    33.38     3.81 o
  -6   2   2  2782.26  2782.38    24.71 o
  -5   2   2   141.32   126.61     4.76 o
  -4   2   2    67.97    71.11     4.18 o
  -3   2   2     7.71     4.23     2.82 <
  -2   2   2  3469.62  3183.98    26.99 o
  -1   2   2  4383.20  4097.20    28.29 o
   0   2   2  1441.21  1391.42    15.32 o
   1   2   2  4888.06  4698.04    27.82 o
   2   2   2  2822.74  2667.71    39.43 o
   3   2   2  8801.08  9654.16    83.33 o
   4   2   2   350.58   294.23    16.77 o
   5   2   2  6030.17  6125.10    79.29 o
   6   2   2   298.52   310.86    20.59 o
   7   2   2    17.42    16.17     9.12 <
   8   2   2   321.75   312.70    24.03 o
   9   2   2     6.31     2.86     5.88 <
  10   2   2   567.04   487.93    15.61 o
  11   2   2   197.06   187.77    10.11 o
  12   2   2   112.14   112.22     8.36 o
  13   2   2   275.16   258.30    12.29 o
  14   2   2    28.53    25.37     5.74 o
  15   2   2     5.17     6.66     2.83 <
  16   2   2   140.80   146.60     6.85 o
  17   2   2   239.47   255.23    10.32 o
  18   2   2    43.11    53.42     6.65 o
  19   2   2    24.94    27.72     4.60 o
 -19   3   2     0.62    -1.71     3.17 <
 -18   3   2    13.72    14.00     2.58 o
 -17   3   2    23.29    31.07     4.11 o
 -16   3   2   303.42   323.96    17.04 o
 -15   3   2   223.44   210.15     9.77 o
 -14   3   2    11.38     5.62     3.13 <
 -13   3   2   217.71   193.80     7.77 o
 -12   3   2    27.98    17.74     3.71 o
 -11   3   2    29.91    38.72     3.98 o
 -10   3   2     1.78     7.06     2.17 o
  -9   3   2   678.79   739.39    10.52 o
  -8   3   2   323.11   284.58    12.02 o
  -7   3   2  1416.26  1509.30    27.50 o
  -6   3   2   608.93   685.20    14.53 o
  -5   3   2    18.83    14.71     3.13 o
  -4   3   2   136.40   103.07     5.27 o
  -3   3   2   407.34   460.25     9.52 o
  -2   3   2   510.64   487.34     8.59 o
  -1   3   2  3049.64  2807.97    26.62 o
   0   3   2     5.32    12.20     2.54 o
   1   3   2     7.02     5.09     2.04 <
   2   3   2    15.19    18.87     4.10 o
   3   3   2  1563.67  1425.94    34.76 o
   4   3   2   466.06   496.67    22.66 o
   5   3   2  1465.77  1333.04    38.70 o
   6   3   2  2468.26  2333.43    55.74 o
   7   3   2   146.79   123.91    16.19 o
   8   3   2    23.06    13.05     6.24 <
   9   3   2    44.62    52.29     6.12 o
  10   3   2    68.37    55.13     5.51 o
  11   3   2   116.18   121.46     9.26 o
  12   3   2    30.60    27.81     5.91 o
  13   3   2   276.91   269.59    11.87 o
  14   3   2     7.51     8.26     5.09 <
  15   3   2    98.45   117.80    12.82 o
  16   3   2   314.69   332.48    11.80 o
  17   3   2    59.23    61.06     5.40 o
  18   3   2   114.04   117.75     8.77 o
  19   3   2     1.05     4.24     1.68 <
 -18   4   2     2.05    -6.03     3.76 <
 -17   4   2    10.26    12.46     4.63 <
 -16   4   2     2.19     4.34     4.16 <
 -15   4   2     3.93     5.56     6.23 <
 -14   4   2   789.78   754.50    18.49 o
 -13   4   2    42.11    31.88     4.06 o
 -12   4   2    13.00    20.76     3.32 o
 -11   4   2    60.05    60.54     4.97 o
 -10   4   2    31.75    20.85     3.01 o
  -9   4   2     0.01     1.68     1.95 <
  -8   4   2  2429.05  2614.84    19.95 o
  -7   4   2   303.57   317.50     8.16 o
  -6   4   2  3307.27  3851.11    30.17 o
  -5   4   2   237.88   189.20     8.05 o
  -4   4   2  1120.87  1210.89    23.68 o
  -3   4   2  4092.43  4324.20    41.77 o
  -2   4   2  1902.99  1857.47    25.62 o
  -1   4   2   279.71   283.31     7.33 o
   0   4   2     0.67    -0.36     2.58 <
   1   4   2     1.45     0.72     3.55 <
   2   4   2  2101.84  2010.48    29.58 o
   3   4   2   905.51   936.60    20.86 o
   4   4   2  1020.00  1091.14    23.49 o
   5   4   2   542.63   539.33    27.07 o
   6   4   2   536.41   429.91    26.20 o
   7   4   2   648.58   653.35    19.26 o
   8   4   2    59.63    68.82     8.21 o
   9   4   2    70.74    61.38     8.59 o
  10   4   2  1597.61  1534.72    29.22 o
  11   4   2   117.53   122.58    12.65 o
  12   4   2    31.04    30.50     8.02 o
  13   4   2    44.56    41.11    10.07 o
  14   4   2   511.48   579.83    25.43 o
  15   4   2   184.43   177.38    13.83 o
  16   4   2    10.91     8.44     3.45 <
  17   4   2    20.72    19.99     3.03 o
  18   4   2     0.17    -0.64     2.79 <
 -18   5   2     2.91     5.83     3.10 <
 -17   5   2    10.88     5.57     3.99 <
 -16   5   2     4.12     2.69     4.17 <
 -15   5   2     7.59    13.65     5.09 <
 -14   5   2     0.70     8.66     3.06 <
 -13   5   2    60.57    65.78     5.38 o
 -12   5   2   238.40   240.02     9.89 o
 -11   5   2    56.91    53.91     4.09 o
 -10   5   2   119.08   106.05     5.83 o
  -9   5   2   140.90   151.77     6.37 o
  -8   5   2   135.66   142.00     9.99 o
  -7   5   2   401.50   440.55    16.06 o
  -6   5   2   583.09   581.21    13.57 o
  -5   5   2  1767.47  1815.94    20.16 o
  -4   5   2  1347.95  1244.90    15.14 o
  -3   5   2  3442.25  3582.06    27.10 o
  -2   5   2   106.19   104.82     7.33 o
  -1   5   2    18.64    21.94     6.51 o
   0   5   2    49.12    73.18     9.87 o
   1   5   2     2.84     4.06     4.19 <
   2   5   2   110.18   123.27     8.95 o
   3   5   2   275.90   243.53    12.34 o
   4   5   2   918.67   870.61    23.27 o
   5   5   2   214.30   195.50    12.03 o
   6   5   2   371.06   362.26    16.02 o
   7   5   2   342.45   320.10    11.87 o
   8   5   2   895.39   851.69    19.83 o
   9   5   2    38.01    31.29     6.46 o
  10   5   2   931.65   942.40    22.94 o
  11   5   2   449.90   549.20    29.19 o
  12   5   2    40.60    56.34    10.78 o
  13   5   2    51.02    41.13     8.31 o
  14   5   2     0.36     2.82     4.30 <
  15   5   2     5.39     4.15     4.34 <
  16   5   2    61.48    61.48     4.94 o
  17   5   2     1.74     0.84     2.78 <
 -17   6   2     1.58    -2.14     2.01 <
 -16   6   2    33.18    33.29     4.93 o
 -15   6   2     1.65     6.98     3.74 <
 -14   6   2    22.93    20.27     3.53 o
 -13   6   2    49.72    51.42     6.64 o
 -12   6   2     5.68     3.64     3.90 <
 -11   6   2    90.04   103.38     6.57 o
 -10   6   2   104.86    93.28     7.00 o
  -9   6   2    35.77    34.40     4.45 o
  -8   6   2     0.83     0.31     3.68 <
  -7   6   2    32.36    30.78     4.11 o
  -6   6   2  1243.78  1277.26    21.40 o
  -5   6   2    72.48    87.29     5.82 o
  -4   6   2   266.10   280.73    10.66 o
  -3   6   2    92.98    90.25     6.26 o
  -2   6   2    37.74    40.79     3.68 o
  -1   6   2    20.42    15.33     2.81 o
   0   6   2  1881.79  1916.33    22.60 o
   1   6   2    34.14    30.58     3.60 o
   2   6   2   781.89   844.87    14.60 o
   3   6   2    21.15    21.74     4.16 o
   4   6   2   515.43   492.14    19.29 o
   5   6   2   161.28   168.30    12.22 o
   6   6   2   431.30   322.74    19.04 o
   7   6   2     1.20     6.62     4.55 <
   8   6   2    40.83    44.18     6.63 o
   9   6   2   275.28   288.32    13.14 o
  10   6   2     3.62     7.94     4.33 <
  11   6   2   144.15   155.22    14.38 o
  12   6   2   340.98   385.29    19.79 o
  13   6   2   133.57   129.47    10.51 o
  14   6   2     6.24     3.94     3.44 <
  15   6   2     1.83     2.92     3.11 <
  16   6   2     0.02     1.40     1.50 <
 -15   7   2    24.50    29.27     4.35 o
 -14   7   2    38.47    34.07     3.32 o
 -13   7   2   211.03   184.04    11.25 o
 -12   7   2    49.78    40.34     6.27 o
 -11   7   2    26.94    26.33     3.95 o
 -10   7   2   277.98   255.79    10.78 o
  -9   7   2     2.36    -3.01     3.73 <
  -8   7   2     3.29     3.14     4.09 <
  -7   7   2    66.42    70.89     6.75 o
  -6   7   2   233.01   239.87    11.86 o
  -5   7   2     9.23    -2.06     4.26 <
  -4   7   2    23.81    20.08     4.77 o
  -3   7   2   225.15   215.28    10.24 o
  -2   7   2    16.61    16.37     2.82 o
  -1   7   2     2.47     2.59     1.85 <
   0   7   2   230.31   217.55     8.35 o
   1   7   2   218.53   236.72     8.67 o
   2   7   2   151.62   140.31     8.42 o
   3   7   2   556.42   607.24    20.96 o
   4   7   2   194.32   203.93    13.35 o
   5   7   2    36.87    28.64     6.89 o
   6   7   2   153.38   155.55    12.56 o
   7   7   2   107.67   119.92     7.13 o
   8   7   2   114.17   127.28    11.15 o
   9   7   2    91.88    72.83     8.91 o
  10   7   2    25.36    18.88     3.45 o
  11   7   2    99.58    90.54     8.80 o
  12   7   2     4.13     6.96     2.82 <
  13   7   2    28.94    41.24     4.24 o
  14   7   2   138.17   140.29     6.25 o
  15   7   2   130.02   146.01     8.66 o
 -13   8   2    14.51    20.00     2.44 o
 -12   8   2     0.46    -6.62     3.49 <
 -11   8   2    62.69    78.29     5.63 o
 -10   8   2   103.49   103.40     6.93 o
  -9   8   2   159.07   127.51     7.99 o
  -8   8   2     1.27    -0.27     3.50 <
  -7   8   2    44.39    36.60     5.75 o
  -6   8   2    87.52    69.07     7.40 o
  -5   8   2  1114.55  1063.43    25.07 o
  -4   8   2   303.46   323.39    14.89 o
  -3   8   2   461.27   443.50    17.42 o
  -2   8   2    33.04    34.27     5.20 o
  -1   8   2   578.24   586.40    15.73 o
   0   8   2   430.81   410.26    13.48 o
   1   8   2   692.24   681.22    23.51 o
   2   8   2  1433.49  1377.69    33.78 o
   3   8   2    38.45    49.64     7.71 o
   4   8   2     7.97     9.43     5.02 <
   5   8   2  1037.71  1058.91    31.32 o
   6   8   2    64.68    70.16     7.79 o
   7   8   2     0.69     6.28     3.65 <
   8   8   2    57.90    59.90     6.45 o
   9   8   2     1.26     5.16     3.28 <
  10   8   2     0.48     2.66     3.00 <
  11   8   2    34.90    31.16     6.54 o
  12   8   2     0.32     3.27     3.07 <
  13   8   2    19.02    21.96     3.88 o
 -11   9   2    22.46    27.94     4.22 o
 -10   9   2    16.95    12.18     2.74 o
  -9   9   2   265.60   239.82     9.37 o
  -8   9   2    46.62    34.71     4.91 o
  -7   9   2    92.36    97.21     7.22 o
  -6   9   2   581.88   562.04    17.11 o
  -5   9   2   122.72   119.02     8.62 o
  -4   9   2    66.12    65.50     7.48 o
  -3   9   2    53.74    42.50     7.16 o
  -2   9   2    68.13    76.30     8.47 o
  -1   9   2   384.91   413.46    26.47 o
   0   9   2    17.50    14.63     5.08 <
   1   9   2    48.81    38.30     6.76 o
   2   9   2    35.20    56.56     7.30 o
   3   9   2     1.17     5.48     4.14 <
   4   9   2    17.74    13.35     4.20 o
   5   9   2   190.59   204.79     9.39 o
   6   9   2     0.64     2.34     3.15 <
   7   9   2     0.14     1.87     2.33 <
   8   9   2    33.29    32.16     4.03 o
   9   9   2    17.93    20.24     3.54 o
  10   9   2    13.64    11.83     4.65 <
  11   9   2   220.20   263.19    12.35 o
  -9  10   2    39.61    40.94     4.71 o
  -8  10   2    19.42    25.57     3.47 o
  -7  10   2    89.37    86.97     5.72 o
  -6  10   2    73.05    65.63     5.46 o
  -5  10   2     0.04    -7.26     4.96 <
  -4  10   2   192.74   199.16    14.55 o
  -3  10   2    11.47    19.89     7.57 <
  -2  10   2   281.42   243.37    17.13 o
  -1  10   2   183.09   231.26    16.98 o
   0  10   2   129.43   137.65    14.01 o
   1  10   2     0.26     1.99     5.16 <
   2  10   2    51.68    61.91     5.91 o
   3  10   2    37.06    27.11     4.27 o
   4  10   2    16.91    13.96     2.73 o
   5  10   2    53.81    59.78     4.43 o
   6  10   2    29.83    34.05     3.58 o
   7  10   2     2.59     8.99     2.86 o
   8  10   2     4.36    -0.24     3.02 <
  -4  11   2    14.99    23.82     4.93 o
  -3  11   2    11.32    17.68     2.97 o
  -2  11   2    40.13    38.79     4.55 o
  -1  11   2    61.02    53.57     5.13 o
   0  11   2    13.30    16.33     2.78 o
   1  11   2   143.61   146.44     5.85 o
   2  11   2     1.53     4.07     2.77 <
   3  11   2    23.04    15.04     2.94 o
 -19   1   3   221.14   231.06     7.90 o
 -18   1   3     5.57     5.03     3.31 <
 -17   1   3   322.14   331.36    11.65 o
 -16   1   3    39.86    28.95     3.08 o
 -15   1   3   293.36   293.46     7.26 o
 -14   1   3    27.03    25.08     2.88 o
 -13   1   3     0.43    -2.14     2.09 <
 -12   1   3    71.90    79.32     3.80 o
 -11   1   3    21.76    25.04     2.46 o
 -10   1   3    14.58    14.49     1.81 o
  -9   1   3  1495.52  1633.59    13.89 o
  -8   1   3  1377.02  1405.05    26.24 o
  -7   1   3   697.41   722.24    17.61 o
  -6   1   3   567.19   569.13    14.79 o
  -5   1   3   460.94   403.38     9.37 o
  -4   1   3  3171.02  3113.18    23.83 o
  -3   1   3  4126.18  4022.92    25.40 o
  -2   1   3    17.40    11.64     1.90 o
  -1   1   3  1234.95  1218.04    15.43 o
   0   1   3   872.61   794.81    12.34 o
   1   1   3   104.03    92.91     5.14 o
   2   1   3     0.02     0.14     3.70 <
   3   1   3   285.98   290.27    10.61 o
   4   1   3  1435.87  1469.23    25.22 o
   5   1   3   223.22   203.16    11.09 o
   6   1   3   317.86   263.05    13.31 o
   7   1   3  1881.53  2112.45    37.51 o
   8   1   3   865.88   798.60    36.34 o
   9   1   3  2529.94  2000.69    43.46 o
  10   1   3     5.37     7.94     4.82 <
  11   1   3     3.17     7.20     4.11 <
  12   1   3   103.53    98.27     6.27 o
  13   1   3  1651.68  1767.33    23.11 o
  14   1   3   861.19   902.56    16.40 o
  15   1   3   167.05   174.22     7.44 o
  16   1   3   207.15   232.44     8.65 o
  17   1   3   102.80    97.00     5.48 o
  18   1   3     1.63     1.31     3.30 <
  19   1   3     0.80     5.43     3.71 <
 -19   2   3     0.30     2.01     3.83 <
 -18   2   3    33.22    28.19     4.30 o
 -17   2   3     0.00    -1.76     3.19 <
 -16   2   3   481.40   496.70    11.42 o
 -15   2   3    70.30    62.26     5.54 o
 -14   2   3    23.58    16.61     3.91 o
 -13   2   3    36.86    29.61     3.22 o
 -12   2   3    13.99    13.61     2.78 o
 -11   2   3   325.28   346.09     5.95 o
 -10   2   3  1224.00  1243.18    11.18 o
  -9   2   3   835.38   876.61     9.42 o
  -8   2   3   128.29   141.48     8.84 o
  -7   2   3    21.96    21.39     4.62 o
  -6   2   3   123.77   122.59     6.31 o
  -5   2   3    33.68    26.60     2.72 o
  -4   2   3   171.28   146.21     5.27 o
  -3   2   3     1.08     3.48     2.04 <
  -2   2   3   327.82   321.09     9.53 o
  -1   2   3   315.43   330.75     9.13 o
   0   2   3  2015.59  1867.63    20.48 o
   1   2   3   429.69   426.10    16.52 o
   2   2   3   439.77   383.89    17.35 o
   3   2   3   149.99   141.38    12.13 o
   4   2   3   979.70   924.70    30.93 o
   5   2   3   711.14   740.55    30.67 o
   6   2   3    63.26    70.64    13.28 o
   7   2   3  1084.41  1167.26    44.79 o
   8   2   3   102.22   104.51     9.28 o
   9   2   3    22.95    12.70     3.70 o
  10   2   3   182.56   180.87     8.90 o
  11   2   3     0.65     0.94     5.36 <
  12   2   3   308.83   284.58    12.52 o
  13   2   3   734.28   763.33    18.86 o
  14   2   3    21.21    21.59     5.76 o
  15   2   3    30.57    25.76     5.42 o
  16   2   3     7.13     2.41     3.57 <
  17   2   3     1.96     1.66     3.13 <
  18   2   3     2.91     9.26     4.65 <
  19   2   3    31.26    28.21     4.23 o
 -19   3   3   152.26   164.74     9.14 o
 -18   3   3   113.18   103.61     8.69 o
 -17   3   3   186.07   210.66     8.69 o
 -16   3   3   112.02   114.36     7.57 o
 -15   3   3    90.50   104.76     6.58 o
 -14   3   3    63.78    63.51     5.52 o
 -13   3   3     8.89     7.72     2.90 <
 -12   3   3    18.98    17.70     3.24 o
 -11   3   3    76.31    80.70     4.32 o
 -10   3   3     8.30    14.83     2.49 o
  -9   3   3     2.99     5.10     2.05 <
  -8   3   3    13.00    14.35     2.19 o
  -7   3   3  2345.94  2562.37    54.51 o
  -6   3   3   101.06   110.73     8.69 o
  -5   3   3   688.98   677.44    17.72 o
  -4   3   3   284.52   297.79     8.25 o
  -3   3   3    23.65    24.23     3.03 o
  -2   3   3   375.26   349.67    10.91 o
  -1   3   3    76.25   208.79     9.92 o
   0   3   3    74.11    83.98     5.36 o
   1   3   3  1192.20  1106.36    28.69 o
   2   3   3   918.31   850.21    27.57 o
   3   3   3   414.37   436.97    21.67 o
   4   3   3  1423.37  1416.80    40.45 o
   5   3   3   346.43   338.37    22.19 o
   6   3   3   249.33   257.46    21.64 o
   7   3   3  1025.11  1033.02    43.03 o
   8   3   3  2918.40  3096.02    28.83 o
   9   3   3  1912.53  1918.60    27.02 o
  10   3   3   213.95   216.96    10.56 o
  11   3   3    10.67    10.21     4.18 <
  12   3   3  4251.65  4406.77    48.82 o
  13   3   3    65.89    73.31     8.53 o
  14   3   3    61.43    65.18    12.15 o
  15   3   3    36.69    42.96     8.95 o
  16   3   3   225.78   249.39     9.81 o
  17   3   3   154.72   166.69    11.28 o
  18   3   3    21.96    11.27     4.41 <
 -18   4   3    22.85    15.86     4.28 o
 -17   4   3    17.67    16.85     5.30 o
 -16   4   3    36.34    30.74     6.19 o
 -15   4   3    64.19    69.11     6.50 o
 -14   4   3     0.24     7.71     3.46 <
 -13   4   3   115.42   130.48     6.78 o
 -12   4   3   251.63   253.74     8.72 o
 -11   4   3   539.68   584.10    12.57 o
 -10   4   3    12.70    10.73     2.66 o
  -9   4   3    98.41    96.19     4.82 o
  -8   4   3    30.43    19.00     2.97 o
  -7   4   3   137.44   136.63     5.80 o
  -6   4   3   132.63   148.99     6.33 o
  -5   4   3   582.94   565.25    17.63 o
  -4   4   3  1227.82  1263.81    24.59 o
  -3   4   3     0.03     6.10     2.74 <
  -2   4   3  2384.63  2269.33    29.64 o
  -1   4   3  1131.18  1076.15    19.73 o
   0   4   3    46.01    55.07     4.74 o
   1   4   3    21.71    25.43     6.46 o
   2   4   3    24.19    50.35     6.36 o
   3   4   3    17.77    23.80     4.94 o
   4   4   3    25.01    18.37     5.22 o
   5   4   3     5.78    -3.90     9.27 <
   6   4   3   211.41   218.62    11.82 o
   7   4   3    45.02    41.34     7.31 o
   8   4   3     3.55    -1.83     6.87 <
   9   4   3     4.13     0.78     6.68 <
  10   4   3     0.62    -2.61     6.54 <
  11   4   3   356.27   332.04    16.03 o
  12   4   3   549.93   539.98    18.98 o
  13   4   3    47.71    34.49    10.29 o
  14   4   3    21.61    16.98     7.48 <
  15   4   3    48.03    48.50     8.26 o
  16   4   3   253.04   282.33    10.07 o
  17   4   3   154.02   157.60     6.86 o
  18   4   3     7.09    -3.42     3.16 <
 -17   5   3     7.25    -0.39     2.52 <
 -16   5   3    37.42    29.53     5.76 o
 -15   5   3   187.21   164.43    11.33 o
 -14   5   3    53.36    60.16     6.11 o
 -13   5   3    53.37    61.75     5.90 o
 -12   5   3   252.12   202.35     7.30 o
 -11   5   3   209.43   208.58     7.52 o
 -10   5   3     0.14    -5.01     2.34 <
  -9   5   3   186.21   200.88     7.33 o
  -8   5   3   354.63   370.68     9.72 o
  -7   5   3    99.16   105.29     5.32 o
  -6   5   3   349.23   340.53     8.48 o
  -5   5   3    67.63    66.88     4.29 o
  -4   5   3  1505.52  1507.58    16.44 o
  -3   5   3     0.41     1.92     2.05 <
  -2   5   3  1510.94  1622.67    29.67 o
  -1   5   3  1035.53  1150.52    22.05 o
   0   5   3   771.22   832.51    18.63 o
   1   5   3   493.84   521.48    14.75 o
   2   5   3   276.01   288.11    14.09 o
   3   5   3    40.32    33.38     6.53 o
   4   5   3    60.86    48.84     7.02 o
   5   5   3     0.47    -2.87     3.79 <
   6   5   3   554.66   520.91    14.95 o
   7   5   3   488.49   468.53    15.04 o
   8   5   3    34.34    21.08     5.21 o
   9   5   3  1207.60  1208.45    25.38 o
  10   5   3  3178.93  3114.72    44.94 o
  11   5   3   655.73   679.55    21.65 o
  12   5   3   140.88   160.45    10.20 o
  13   5   3   110.55   114.75    13.58 o
  14   5   3    12.01    13.29     5.73 <
  15   5   3     1.88     2.44     4.14 <
  16   5   3    93.50    94.76     5.67 o
  17   5   3     1.43    -0.01     2.38 <
 -16   6   3    27.04    23.22     4.18 o
 -15   6   3    58.17    43.63     6.03 o
 -14   6   3    76.64    67.23     7.64 o
 -13   6   3   119.32   115.50     9.93 o
 -12   6   3    10.83     2.29     2.47 <
 -11   6   3    30.78    27.74     4.39 o
 -10   6   3   204.81   204.40     9.79 o
  -9   6   3     1.10     3.26     3.19 <
  -8   6   3   269.21   273.27    10.38 o
  -7   6   3   123.46   112.91     7.07 o
  -6   6   3    12.97    21.40     4.29 o
  -5   6   3   279.35   285.45    10.71 o
  -4   6   3    59.40    55.73     4.62 o
  -3   6   3    52.01    42.12     4.13 o
  -2   6   3   571.09   590.94    14.96 o
  -1   6   3   235.23   252.40    11.59 o
   0   6   3   450.23   446.81    11.39 o
   1   6   3  1837.47  1863.10    22.06 o
   2   6   3    30.62    17.91     3.84 o
   3   6   3     0.08     8.40     5.48 <
   4   6   3   144.07   151.59    12.42 o
   5   6   3    86.38    83.25    10.03 o
   6   6   3    69.63    57.49     6.87 o
   7   6   3   648.74   703.45    19.35 o
   8   6   3   296.42   260.89    14.04 o
   9   6   3     6.62     3.91     7.99 <
  10   6   3   405.43   415.66    16.56 o
  11   6   3   277.96   292.84    12.92 o
  12   6   3   100.07   110.82    12.54 o
  13   6   3   195.55   202.91    14.17 o
  14   6   3    20.89    17.98     4.40 o
  15   6   3     0.16     2.02     2.33 <
  16   6   3    11.68    14.94     1.90 o
 -15   7   3    29.55    31.47     4.14 o
 -14   7   3    18.74    18.37     4.43 o
 -13   7   3    17.45    18.63     2.84 o
 -12   7   3   204.68   237.76     8.83 o
 -11   7   3    20.21    18.82     3.60 o
 -10   7   3    29.31    27.86     4.19 o
  -9   7   3    99.73    74.98     6.69 o
  -8   7   3    23.10    19.82     5.07 o
  -7   7   3    12.46    12.14     4.33 <
  -6   7   3  1592.60  1624.01    29.00 o
  -5   7   3   139.99   135.35     8.21 o
  -4   7   3   328.95   320.61    12.07 o
  -3   7   3    91.22    96.23     7.08 o
  -2   7   3   154.30   148.59     8.53 o
  -1   7   3    67.19    75.53     6.92 o
   0   7   3    73.79    77.20     5.69 o
   1   7   3     3.22     0.32     3.68 <
   2   7   3   178.77   184.20     9.97 o
   3   7   3   229.31   216.40    10.43 o
   4   7   3   620.37   647.95    18.05 o
   5   7   3   400.85   406.11    18.02 o
   6   7   3  1437.63  1423.18    24.94 o
   7   7   3  1207.89  1245.99    32.83 o
   8   7   3     8.32     5.02     5.32 <
   9   7   3  1034.32  1137.66    23.91 o
  10   7   3   376.25   415.16    13.79 o
  11   7   3   895.03   881.17    18.38 o
  12   7   3   181.28   184.09    11.84 o
  13   7   3    68.80    62.82     4.78 o
  14   7   3    18.04    14.11     2.73 o
  15   7   3    42.77    54.91     5.17 o
 -13   8   3    18.24    11.39     2.41 o
 -12   8   3     1.35    -0.08     1.89 <
 -11   8   3    75.30    62.75     4.71 o
 -10   8   3     3.58     6.56     2.86 <
  -9   8   3    28.95    27.31     4.55 o
  -8   8   3   602.32   609.60    16.91 o
  -7   8   3   204.84   223.12    11.09 o
  -6   8   3   375.54   360.66    14.20 o
  -5   8   3   569.17   533.94    17.61 o
  -4   8   3   198.65   180.68    11.33 o
  -3   8   3   186.68   203.77    11.94 o
  -2   8   3   165.64   172.69    11.39 o
  -1   8   3   234.75   265.78    13.30 o
   0   8   3   100.78   110.91     9.11 o
   1   8   3    87.96    98.50     8.17 o
   2   8   3    30.26    31.92     6.09 o
   3   8   3     0.75     0.73     3.86 <
   4   8   3   740.56   777.04    20.40 o
   5   8   3   101.03    96.81     9.92 o
   6   8   3   193.44   199.19     8.71 o
   7   8   3    22.90    23.59     4.77 o
   8   8   3   104.55   103.03     7.57 o
   9   8   3    68.72    72.85     6.24 o
  10   8   3     1.39     1.75     2.99 <
  11   8   3     0.16    -2.77     2.56 <
  12   8   3    53.66    66.81     7.53 o
  13   8   3     4.55     1.23     3.07 <
 -10   9   3    60.71    63.35     4.53 o
  -9   9   3    17.95    26.04     3.78 o
  -8   9   3    42.23    30.18     4.17 o
  -7   9   3   177.27   204.42     9.61 o
  -6   9   3     0.71    -1.50     4.04 <
  -5   9   3     0.18     5.86     4.16 <
  -4   9   3   106.02    89.47     8.15 o
  -3   9   3    57.64    61.70     6.95 o
  -2   9   3     0.14     4.33     7.95 <
  -1   9   3   100.16    97.30    12.81 o
   0   9   3    32.67    21.54     8.00 <
   1   9   3    96.07    88.67     7.61 o
   2   9   3   230.02   227.74    11.09 o
   3   9   3    39.10    32.21     5.17 o
   4   9   3   687.34   706.70    14.48 o
   5   9   3    32.95    44.39     4.83 o
   6   9   3     4.57     1.86     2.67 <
   7   9   3    67.01    58.32     5.50 o
   8   9   3    18.64    13.27     3.42 o
   9   9   3     5.01     8.33     3.00 <
  10   9   3     2.78     4.24     2.81 <
  11   9   3    54.48    57.08     6.21 o
  -8  10   3    62.57    54.45     5.76 o
  -7  10   3   186.00   204.31    11.47 o
  -6  10   3    90.58    97.09     9.08 o
  -5  10   3     4.29     5.42     4.39 <
  -4  10   3   257.11   246.33    15.00 o
  -3  10   3    40.13    42.85     7.41 o
  -2  10   3    10.69     8.36     4.46 <
  -1  10   3    17.27    19.39     7.28 <
   0  10   3   108.44    99.03    10.69 o
   1  10   3    39.74    27.22     6.66 o
   2  10   3    35.88    31.86     4.33 o
   3  10   3     1.67    -0.49     2.15 <
   4  10   3    29.75    22.65     3.44 o
   5  10   3    14.11    14.22     2.87 o
   6  10   3    64.33    63.91     4.74 o
   7  10   3    40.14    41.82     3.74 o
  -2  11   3   283.42   289.48     9.68 o
  -1  11   3    19.33    18.94     2.61 o
   0  11   3    15.44    16.18     3.42 o
   1  11   3    10.99    14.42     3.29 o
   2  11   3    37.44    45.35     4.82 o
 -19   0   4    73.36    58.35     6.44 o
 -18   0   4   219.12   223.97    12.76 o
 -17   0   4   146.12   159.27    12.29 o
 -16   0   4    22.72    19.34     7.32 <
 -15   0   4   500.41   515.08    15.65 o
 -14   0   4    58.67    58.63     6.76 o
 -13   0   4     7.30     8.52     3.64 <
 -12   0   4    61.85    63.53     6.08 o
 -11   0   4  1852.91  1913.95    24.58 o
 -10   0   4     0.05    -1.73     2.63 <
  -9   0   4   930.98  1008.83    16.19 o
  -8   0   4   771.23   914.61    31.57 o
  -7   0   4  1576.79  1800.80    41.91 o
  -6   0   4    24.10    28.47     8.41 o
  -5   0   4    18.11    25.22     6.88 o
  -4   0   4  3776.53  3840.63    32.11 o
  -3   0   4  8614.60  8310.00    32.26 o
  -2   0   4   158.69   121.09     4.27 o
  -1   0   4  5932.24  5652.63    31.40 o
   0   0   4  1137.60  1202.14    23.86 o
   1   0   4  1703.74  1498.53    30.50 o
   2   0   4  2118.76  1802.93    37.48 o
   3   0   4    21.25    24.48     7.06 o
   4   0   4  1195.73  1308.01    38.01 o
   5   0   4  6449.65  6706.71    90.22 o
   6   0   4  7738.59  8707.96   108.72 o
   7   0   4    64.65    95.50    14.71 o
   8   0   4     0.05     5.31     7.63 <
   9   0   4   252.29   181.10    14.45 o
  10   0   4    80.27    86.41    10.62 o
  11   0   4    14.29    20.17     9.67 <
  12   0   4    90.06    77.49    10.93 o
  13   0   4   259.85   303.29    17.76 o
  14   0   4   131.72   105.14     7.57 o
  15   0   4     2.85     0.92     3.39 <
  16   0   4   204.68   195.33     9.03 o
  17   0   4    20.66     9.44     5.13 <
  18   0   4     1.59     1.55     3.34 <
 -19   1   4    53.54    47.74     4.16 o
 -18   1   4   382.59   354.69    11.13 o
 -17   1   4    27.43    30.73     4.85 o
 -16   1   4   401.88   404.68    11.40 o
 -15   1   4     9.23    12.28     4.07 o
 -14   1   4   274.11   297.85     8.58 o
 -13   1   4   940.90  1024.66    14.64 o
 -12   1   4     0.03     3.43     2.54 <
 -11   1   4   118.56    99.44     4.53 o
 -10   1   4     3.50    -0.17     1.82 <
  -9   1   4   100.14    99.47     4.01 o
  -8   1   4   785.85   820.04    15.70 o
  -7   1   4   285.80   265.03    11.80 o
  -6   1   4   139.45   122.41     6.38 o
  -5   1   4   682.99   740.10    15.89 o
  -4   1   4   253.82   327.73     8.75 o
  -3   1   4  4468.54  4156.00    34.76 o
  -2   1   4   392.34   387.89     7.35 o
  -1   1   4  1313.94  1240.77    12.77 o
   0   1   4    46.54    27.15     5.77 o
   1   1   4   174.04   189.05     7.49 o
   2   1   4  1617.23  1642.98    23.87 o
   3   1   4   104.44    84.82     7.03 o
   4   1   4     5.40     3.92     4.36 <
   5   1   4    97.06   111.94     9.34 o
   6   1   4  1305.86  1393.80    30.58 o
   7   1   4   631.59   653.36    22.48 o
   8   1   4   163.74   141.73     9.92 o
   9   1   4     0.03    -3.21     8.10 <
  10   1   4   308.87   296.78    14.62 o
  11   1   4    20.72    18.07     6.65 <
  12   1   4     0.25     3.89     5.23 <
  13   1   4   297.15   322.20    13.81 o
  14   1   4    39.23    38.44     5.78 o
  15   1   4   232.78   252.14     9.11 o
  16   1   4    36.97    44.91     4.46 o
  17   1   4   367.77   398.72     9.71 o
  18   1   4    42.56    50.76     5.97 o
  19   1   4     1.80    -4.30     3.05 <
 -19   2   4   147.01   149.37     9.30 o
 -18   2   4    55.48    46.66     4.70 o
 -17   2   4    46.94    45.02     5.32 o
 -16   2   4    51.71    58.57     5.28 o
 -15   2   4     7.07     6.77     3.73 <
 -14   2   4   423.26   434.76    11.92 o
 -13   2   4    95.10    99.44     5.01 o
 -12   2   4   250.87   245.50     6.47 o
 -11   2   4   285.00   280.96     6.74 o
 -10   2   4   332.36   351.33     6.10 o
  -9   2   4   417.86   411.47     7.59 o
  -8   2   4   409.30   497.05     7.81 o
  -7   2   4   825.05   853.36    20.71 o
  -6   2   4     7.00     7.51     4.11 <
  -5   2   4  1008.63   946.75    20.08 o
  -4   2   4  1929.38  1892.59    26.86 o
  -3   2   4   720.86   642.51    15.06 o
  -2   2   4  3374.19  3446.84    32.89 o
  -1   2   4   222.80   208.11     8.26 o
   0   2   4  1459.44  1476.89    22.28 o
   1   2   4   105.41   100.31     9.90 o
   2   2   4   463.83   579.33    24.14 o
   3   2   4   208.99   193.54    15.48 o
   4   2   4    92.94   103.30    12.89 o
   5   2   4  1245.49  1346.64    44.14 o
   6   2   4   875.16   867.44    38.21 o
   7   2   4   121.43   118.28     9.47 o
   8   2   4    89.67   106.65     5.82 o
   9   2   4    19.03    11.94     4.73 <
  10   2   4   113.00    99.31     7.74 o
  11   2   4    30.98    40.04     7.41 o
  12   2   4   111.06   106.19     9.46 o
  13   2   4   960.20   977.23    24.73 o
  14   2   4   247.30   260.62    12.49 o
  15   2   4    99.36    94.30     7.74 o
  16   2   4    67.98    69.47     6.35 o
  17   2   4   312.51   369.97    11.46 o
  18   2   4     2.16    10.47     3.88 <
 -18   3   4   165.52   189.22    10.98 o
 -17   3   4   142.76   135.30    10.61 o
 -16   3   4    64.84    57.97     4.87 o
 -15   3   4    10.24     3.25     3.47 <
 -14   3   4    22.61    19.08     3.79 o
 -13   3   4   398.54   416.52     9.70 o
 -12   3   4   124.78   131.09     5.71 o
 -11   3   4     0.44    -2.55     2.70 <
 -10   3   4   234.72   247.32     7.11 o
  -9   3   4   724.60   679.82    12.45 o
  -8   3   4   590.99   610.98    11.38 o
  -7   3   4     0.18     3.12     2.30 <
  -6   3   4   829.13   872.98    22.00 o
  -5   3   4    51.54    59.42     6.78 o
  -4   3   4   519.85   513.31    15.27 o
  -3   3   4    91.39    77.80     6.43 o
  -2   3   4   409.98   439.40    13.13 o
  -1   3   4    57.18    72.71     5.68 o
   0   3   4  1498.25  1550.61    22.44 o
   1   3   4  1331.12  1329.44    24.60 o
   2   3   4   888.13   970.99    21.89 o
   3   3   4   123.16   104.85    12.25 o
   4   3   4   134.77   122.49    14.33 o
   5   3   4   205.97   242.37    20.20 o
   6   3   4    42.67    47.75     6.91 o
   7   3   4   245.45   266.12    15.49 o
   8   3   4   471.78   463.98    13.56 o
   9   3   4    83.44    85.07     6.19 o
  10   3   4    59.95    59.76     6.83 o
  11   3   4    28.50    33.91     6.84 o
  12   3   4  2032.80  2035.41    39.04 o
  13   3   4    19.87    15.03    11.06 <
  14   3   4     4.22    -0.23     8.82 <
  15   3   4     2.57     4.47     5.24 <
  16   3   4    81.95    85.78     9.66 o
  17   3   4    17.96    12.00     3.36 o
  18   3   4     9.93     7.18     2.75 <
 -18   4   4    13.41    16.56     3.53 o
 -17   4   4    21.11    15.82     4.34 o
 -16   4   4     2.29     1.45     3.51 <
 -15   4   4   400.51   402.19    13.22 o
 -14   4   4    77.46    94.13     7.26 o
 -13   4   4  1113.71  1161.55    15.62 o
 -12   4   4    31.46    34.59     3.65 o
 -11   4   4    29.00    26.96     3.40 o
 -10   4   4    55.41    53.24     4.47 o
  -9   4   4   293.40   331.16     9.38 o
  -8   4   4   454.49   442.73    10.39 o
  -7   4   4   669.09   666.60    10.07 o
  -6   4   4   174.86   164.99     5.00 o
  -5   4   4  1253.73  1275.75    17.10 o
  -4   4   4  1022.03  1115.23    15.33 o
  -3   4   4   101.42   111.52     8.01 o
  -2   4   4   208.21   244.73    10.72 o
  -1   4   4    10.86    10.21     3.84 <
   0   4   4    18.22     6.47     5.46 <
   1   4   4   159.64   170.47    10.61 o
   2   4   4   382.10   475.57    17.17 o
   3   4   4   399.05   496.58    18.06 o
   4   4   4    70.18    70.90     5.67 o
   5   4   4     5.51    18.13     5.38 o
   6   4   4   891.91   932.44    24.39 o
   7   4   4    64.77    69.54     9.01 o
   8   4   4   567.58   561.29    21.66 o
   9   4   4   452.97   452.95    20.50 o
  10   4   4    73.36    87.31    10.95 o
  11   4   4   314.36   331.52    16.52 o
  12   4   4    25.36    20.54     7.03 <
  13   4   4   149.34   121.43    15.72 o
  14   4   4   339.92   330.14    21.28 o
  15   4   4   530.58   653.82    25.58 o
  16   4   4     2.15    -0.34     4.37 <
  17   4   4    24.92    25.54     4.95 o
 -17   5   4    11.64     6.51     2.66 <
 -16   5   4     1.76    -0.85     3.00 <
 -15   5   4    23.92    35.30     6.14 o
 -14   5   4     1.65     3.39     3.52 <
 -13   5   4     8.27     9.78     2.90 o
 -12   5   4     4.27     2.37     2.52 <
 -11   5   4    18.29    16.45     4.16 o
 -10   5   4   253.40   257.23    10.10 o
  -9   5   4    12.58    12.76     2.88 o
  -8   5   4    25.02    27.34     3.68 o
  -7   5   4   541.79   515.18    10.85 o
  -6   5   4     5.04     8.90     2.67 o
  -5   5   4   382.45   390.40     7.78 o
  -4   5   4     0.52     3.59     2.40 <
  -3   5   4   126.93   128.77     5.08 o
  -2   5   4   122.68   123.72     5.59 o
  -1   5   4   512.60   476.98    10.14 o
   0   5   4   391.44   413.86    11.48 o
   1   5   4   262.75   262.90    10.47 o
   2   5   4   185.80   171.59     9.13 o
   3   5   4    50.01    45.69     7.46 o
   4   5   4   393.75   360.98    17.64 o
   5   5   4   323.33   335.46    12.49 o
   6   5   4    17.42    18.00     5.24 o
   7   5   4    60.86    50.70     6.58 o
   8   5   4   943.91   968.48    23.11 o
   9   5   4   217.62   241.99    12.27 o
  10   5   4   967.76   913.04    30.30 o
  11   5   4    10.65     8.30     7.34 <
  12   5   4   556.00   579.52    19.81 o
  13   5   4    11.81    12.45     9.61 <
  14   5   4    33.25    37.72     8.13 o
  15   5   4    95.36    89.69     8.99 o
  16   5   4     2.21     9.70     2.21 o
 -16   6   4    55.78    61.25     5.22 o
 -15   6   4   161.86   161.30     9.84 o
 -14   6   4    85.87    80.52     7.84 o
 -13   6   4     0.11     0.77     2.13 <
 -12   6   4    24.84    26.63     3.43 o
 -11   6   4    72.06    76.41     4.91 o
 -10   6   4     2.74     5.97     2.33 <
  -9   6   4    36.20    28.18     4.54 o
  -8   6   4   137.01   111.01     7.53 o
  -7   6   4   557.21   556.67    15.98 o
  -6   6   4    50.99    56.28     4.92 o
  -5   6   4    32.32    28.18     3.64 o
  -4   6   4   147.47   157.94     6.92 o
  -3   6   4   106.69    96.70     5.44 o
  -2   6   4    55.09    48.58     4.43 o
  -1   6   4   167.82   174.18     7.10 o
   0   6   4    10.34    17.18     3.53 o
   1   6   4   240.73   236.37    11.39 o
   2   6   4    91.23    88.43     5.64 o
   3   6   4   992.79   981.16    22.14 o
   4   6   4    34.44    36.98     7.38 o
   5   6   4   368.67   351.92    13.79 o
   6   6   4   120.69   124.06     9.03 o
   7   6   4   331.37   327.64    14.18 o
   8   6   4  1364.14  1458.55    35.03 o
   9   6   4   122.65   147.73    17.19 o
  10   6   4    24.64    19.25     7.38 <
  11   6   4     1.76    -4.63     4.65 <
  12   6   4   142.13   127.31     8.82 o
  13   6   4     0.06    -2.50     5.32 <
  14   6   4    77.67    76.03     8.19 o
  15   6   4     0.00     1.23     2.42 <
 -14   7   4    97.81    90.53     6.71 o
 -13   7   4    24.70    27.75     3.41 o
 -12   7   4    19.29    25.82     3.48 o
 -11   7   4    30.94    26.49     3.92 o
 -10   7   4     0.00    -1.67     3.03 <
  -9   7   4    43.59    34.68     4.88 o
  -8   7   4    51.53    53.62     5.64 o
  -7   7   4     0.29     4.28     4.39 <
  -6   7   4    13.65    20.96     5.15 o
  -5   7   4    12.95    13.24     3.93 o
  -4   7   4   259.91   273.66    11.31 o
  -3   7   4   238.81   247.33    10.91 o
  -2   7   4    31.26    35.00     4.62 o
  -1   7   4    25.69    21.30     3.69 o
   0   7   4   275.68   264.00    12.84 o
   1   7   4    19.50    35.18     5.73 o
   2   7   4     2.31    13.30     3.48 o
   3   7   4   343.14   367.08    11.85 o
   4   7   4   384.57   371.61    13.85 o
   5   7   4   275.39   259.86    10.76 o
   6   7   4    30.15    31.72     7.96 o
   7   7   4   274.81   258.31    16.26 o
   8   7   4    69.77    80.32     9.73 o
   9   7   4     8.41     1.52     3.51 <
  10   7   4   209.06   212.62    10.77 o
  11   7   4     6.25     9.68     3.87 <
  12   7   4    50.17    39.23     4.59 o
  13   7   4     2.75     4.54     2.23 <
  14   7   4    26.04    36.52     5.41 o
 -12   8   4     4.10     8.42     3.35 <
 -11   8   4     0.49     7.32     2.08 o
 -10   8   4    58.65    38.63     4.33 o
  -9   8   4     5.62     3.01     2.97 <
  -8   8   4     4.65     2.52     2.83 <
  -7   8   4    35.65    34.29     5.29 o
  -6   8   4   939.81   934.16    21.74 o
  -5   8   4   153.14   158.20     9.99 o
  -4   8   4     4.12     3.64     4.31 <
  -3   8   4   199.82   195.43    11.29 o
  -2   8   4   154.30   151.37    15.78 o
  -1   8   4   442.48   403.72    24.32 o
   0   8   4   511.00   558.62    27.84 o
   1   8   4  1219.42  1341.34    41.41 o
   2   8   4     9.09     6.11     3.85 <
   3   8   4    38.06    33.45     5.36 o
   4   8   4   330.57   334.92    12.03 o
   5   8   4     4.96     5.09     3.42 <
   6   8   4     8.84     9.64     3.49 <
   7   8   4     6.60     9.33     4.12 <
   8   8   4    18.21    15.61     3.62 o
   9   8   4    28.24    32.36     4.71 o
  10   8   4    48.85    57.00     5.13 o
  11   8   4    19.79    28.93     3.99 o
  12   8   4    51.32    51.94     6.12 o
 -10   9   4    25.83    18.96     4.67 o
  -9   9   4    99.81   109.43     5.93 o
  -8   9   4    11.78    10.36     2.92 o
  -7   9   4   205.04   177.87     8.67 o
  -6   9   4     3.03    11.71     3.51 o
  -5   9   4    42.36    40.87     7.79 o
  -4   9   4   117.68   112.52    12.86 o
  -3   9   4    14.83    13.61     7.21 <
  -2   9   4   185.23   180.19    15.91 o
  -1   9   4    32.34    31.23     8.84 o
   0   9   4   206.55   190.90    15.49 o
   1   9   4     5.78     8.55     5.00 <
   2   9   4    59.42    69.30     9.50 o
   3   9   4    18.67    21.48     3.03 o
   4   9   4    56.89    58.38     5.63 o
   5   9   4   263.51   256.07     8.73 o
   6   9   4     3.03    -1.52     3.24 <
   7   9   4    99.27    98.20     6.41 o
   8   9   4    45.46    46.15     4.60 o
   9   9   4    97.91    99.92     5.76 o
  10   9   4    16.50    18.25     4.45 o
  -7  10   4    90.07    70.45     6.51 o
  -6  10   4    94.90    89.75     8.11 o
  -5  10   4    73.43    62.16     7.26 o
  -4  10   4    12.76    14.30     2.86 o
  -3  10   4     9.94    13.41     2.84 o
  -2  10   4     8.19    11.45     3.17 o
  -1  10   4    21.80    21.78     3.63 o
   0  10   4     0.33    -3.68     2.59 <
   1  10   4     1.00     2.84     2.84 <
   2  10   4    55.89    53.39     4.36 o
   3  10   4    12.71     9.91     3.77 <
   4  10   4     0.23    -0.16     3.58 <
   5  10   4    60.29    67.27     7.22 o
   6  10   4    42.14    42.41     5.90 o
   7  10   4   143.99   154.00     8.63 o
 -19   1   5    47.14    52.68     4.13 o
 -18   1   5   371.43   343.40    10.75 o
 -17   1   5     0.00     3.27     3.29 <
 -16   1   5   192.56   202.69     8.22 o
 -15   1   5    10.51    11.72     3.39 o
 -14   1   5   237.03   245.73     7.95 o
 -13   1   5   133.95   129.37     5.88 o
 -12   1   5   435.53   469.27     9.36 o
 -11   1   5    84.82    73.74     4.32 o
 -10   1   5   575.72   551.02     8.41 o
  -9   1   5    84.18    89.21     3.50 o
  -8   1   5    18.79    17.89     2.23 o
  -7   1   5   199.77   202.79     5.72 o
  -6   1   5   143.75   158.38     7.48 o
  -5   1   5  1705.39  1906.17    23.08 o
  -4   1   5   704.50   698.42    16.35 o
  -3   1   5    17.92    43.55     3.81 o
  -2   1   5 11054.90 11673.70    44.06 o
  -1   1   5   820.49   933.18    12.53 o
   0   1   5    29.52    23.66     3.45 o
   1   1   5   678.22   615.28    14.43 o
   2   1   5   153.22   145.79     8.49 o
   3   1   5   406.29   371.18    14.06 o
   4   1   5  2155.48  2120.81    35.15 o
   5   1   5   240.95   263.88    13.93 o
   6   1   5  2350.86  2659.45    44.69 o
   7   1   5   253.56   263.67    11.25 o
   8   1   5   292.67   351.50    15.35 o
   9   1   5    62.37    54.97     7.17 o
  10   1   5     4.94    15.57     5.69 <
  11   1   5     7.35    17.93     7.01 <
  12   1   5   104.27    91.43     8.34 o
  13   1   5   246.49   267.13    12.80 o
  14   1   5   527.40   537.10    16.38 o
  15   1   5    97.73    98.21     5.91 o
  16   1   5     0.97    -1.46     2.68 <
  17   1   5    27.89    24.30     3.06 o
  18   1   5    12.69    17.70     3.80 o
 -19   2   5     2.26     2.10     3.41 <
 -18   2   5    18.32    15.29     3.51 o
 -17   2   5    47.08    43.94     4.79 o
 -16   2   5    38.16    33.02     4.15 o
 -15   2   5   314.54   338.45    10.60 o
 -14   2   5   147.87   147.43     7.56 o
 -13   2   5    21.13    19.27     3.47 o
 -12   2   5   151.35   153.58     6.11 o
 -11   2   5    61.67    60.16     3.24 o
 -10   2   5   391.95   413.27     8.84 o
  -9   2   5   971.83  1019.41    12.99 o
  -8   2   5    48.40    50.82     3.51 o
  -7   2   5   155.69   138.63     4.49 o
  -6   2   5     4.97     1.95     4.21 <
  -5   2   5    22.91    16.20     4.60 o
  -4   2   5     5.15     7.52     3.89 <
  -3   2   5   633.02   595.01    15.55 o
  -2   2   5   581.83   617.09    12.43 o
  -1   2   5   223.19   209.84     7.45 o
   0   2   5   315.12   299.55    11.62 o
   1   2   5   370.04   373.45    19.33 o
   2   2   5    76.05    86.43    11.13 o
   3   2   5     2.05     8.55     3.86 <
   4   2   5  5039.77  5716.44    91.38 o
   5   2   5   907.95   961.23    40.59 o
   6   2   5   380.34   421.98    16.72 o
   7   2   5     4.54     0.69     3.10 <
   8   2   5     1.37     5.26     3.53 <
   9   2   5   166.37   181.82     9.76 o
  10   2   5     0.46   -14.35     6.95 <
  11   2   5    22.38    23.60     8.15 <
  12   2   5   200.82   205.14    14.14 o
  13   2   5    14.55    13.65     5.77 <
  14   2   5   125.95   122.56     9.13 o
  15   2   5    50.46    40.76     5.85 o
  16   2   5   405.49   424.31    12.63 o
  17   2   5    49.48    46.03     4.42 o
  18   2   5     0.13     0.43     2.60 <
 -18   3   5    79.13    83.64     7.03 o
 -17   3   5    53.43    43.10     6.27 o
 -16   3   5    20.27    23.50     3.60 o
 -15   3   5     1.87     3.41     3.39 <
 -14   3   5    36.00    37.08     4.82 o
 -13   3   5    25.24    22.29     4.27 o
 -12   3   5    81.19    78.75     4.94 o
 -11   3   5     0.47     0.65     2.80 <
 -10   3   5   719.48   742.07    12.12 o
  -9   3   5    18.60    16.47     2.61 o
  -8   3   5    12.87    20.35     2.94 o
  -7   3   5   342.80   341.21     6.50 o
  -6   3   5     7.24     7.84     2.01 o
  -5   3   5    41.27    31.08     2.50 o
  -4   3   5   206.88   205.51    10.59 o
  -3   3   5   832.45   824.51    19.69 o
  -2   3   5   445.90   499.87    15.07 o
  -1   3   5   918.22   949.45    16.56 o
   0   3   5   305.80   279.78    12.32 o
   1   3   5   116.59    84.30     7.71 o
   2   3   5   415.72   422.90    11.47 o
   3   3   5  1226.73  1234.52    23.74 o
   4   3   5     4.85     3.67     2.93 <
   5   3   5   650.33   669.02    14.80 o
   6   3   5    31.13    23.28     5.07 o
   7   3   5   664.30   615.97    21.58 o
   8   3   5   410.15   409.74    13.78 o
   9   3   5     2.98    13.49     4.92 <
  10   3   5     0.46    -1.38     4.37 <
  11   3   5  1514.88  1357.10    45.19 o
  12   3   5   963.67   920.49    49.67 o
  13   3   5    37.62    31.45    12.16 <
  14   3   5     2.95     6.00     9.66 <
  15   3   5    22.13    17.77     7.34 <
  16   3   5    68.13    50.78     7.71 o
  17   3   5     7.77     4.52     2.55 <
 -17   4   5    38.72    36.07     5.26 o
 -16   4   5     2.89     4.50     3.21 <
 -15   4   5    89.86    87.50     6.77 o
 -14   4   5    85.28    80.57     6.95 o
 -13   4   5   176.30   174.81     7.49 o
 -12   4   5     4.04     5.29     2.68 <
 -11   4   5   137.55   152.97     6.24 o
 -10   4   5    23.87    30.45     3.33 o
  -9   4   5     5.83     6.41     3.04 <
  -8   4   5   406.67   395.74     9.94 o
  -7   4   5   149.72   160.09     7.09 o
  -6   4   5   308.00   315.92     8.06 o
  -5   4   5   333.05   270.53     7.22 o
  -4   4   5    26.15    27.04     2.90 o
  -3   4   5   279.02   292.07     7.02 o
  -2   4   5   103.19   109.71     5.29 o
  -1   4   5  1262.14  1323.59    21.29 o
   0   4   5   150.97   143.58    10.13 o
   1   4   5  1724.80  1818.50    34.23 o
   2   4   5    66.67    63.45     5.53 o
   3   4   5   121.07   128.68     7.73 o
   4   4   5    11.77    11.94     4.15 <
   5   4   5   115.02   103.72     9.88 o
   6   4   5     9.72     5.52     5.20 <
   7   4   5    51.67    53.04     8.43 o
   8   4   5    45.87    38.29     8.70 o
   9   4   5     0.35    -5.43     6.96 <
  10   4   5    34.99    21.39     8.94 <
  11   4   5    63.36    53.18    12.99 o
  12   4   5   635.54   642.63    41.75 o
  13   4   5    17.30    27.34    13.68 <
  14   4   5   370.66   415.78    24.05 o
  15   4   5     0.14    -3.89     5.52 <
  16   4   5    25.23    23.33     5.56 o
  17   4   5    44.98    44.09     3.96 o
 -16   5   5    17.10    13.95     3.31 o
 -15   5   5    84.66    86.29     6.04 o
 -14   5   5     3.78     1.76     3.17 <
 -13   5   5    94.02    85.76     5.12 o
 -12   5   5   126.79   129.83     6.38 o
 -11   5   5   410.03   396.02    10.74 o
 -10   5   5    52.15    50.59     4.66 o
  -9   5   5   390.98   388.26     9.23 o
  -8   5   5   311.54   294.46    12.30 o
  -7   5   5  1322.25  1271.88    16.95 o
  -6   5   5    24.10    18.16     3.00 o
  -5   5   5  1242.66  1255.15    14.13 o
  -4   5   5    58.72    50.27     3.14 o
  -3   5   5    16.11    11.05     2.24 o
  -2   5   5    21.10    26.22     2.86 o
  -1   5   5   663.31   713.65    10.54 o
   0   5   5    12.47    17.17     3.34 o
   1   5   5   288.69   272.39    11.24 o
   2   5   5    43.01    42.78     7.20 o
   3   5   5   145.40   163.17     9.02 o
   4   5   5    27.34    19.03     3.83 o
   5   5   5     1.37     3.00     3.57 <
   6   5   5     5.48     3.84     5.25 <
   7   5   5   117.18   109.00     9.22 o
   8   5   5   198.67   187.94    10.85 o
   9   5   5  1369.55  1425.63    35.11 o
  10   5   5   547.15   498.01    24.72 o
  11   5   5  1087.62  1020.87    30.65 o
  12   5   5    11.62    10.82     7.09 <
  13   5   5     0.17    -1.44     7.67 <
  14   5   5   118.49   140.15    12.56 o
  15   5   5   268.58   293.42    14.91 o
  16   5   5    75.50    85.88     7.34 o
 -15   6   5    87.23    78.32     6.42 o
 -14   6   5     0.79     4.94     2.21 <
 -13   6   5    71.05    59.55     4.16 o
 -12   6   5   127.85   124.68     5.70 o
 -11   6   5   156.58   152.41     6.50 o
 -10   6   5    79.91    97.54     6.42 o
  -9   6   5    97.65    90.60     5.33 o
  -8   6   5   316.85   328.70     9.65 o
  -7   6   5   618.39   627.49    14.05 o
  -6   6   5   209.43   201.07     8.18 o
  -5   6   5     1.01     0.34     2.83 <
  -4   6   5    44.47    44.62     4.57 o
  -3   6   5    61.65    68.39     4.95 o
  -2   6   5   189.24   192.50     7.29 o
  -1   6   5   207.15   196.47     8.53 o
   0   6   5    96.26    87.21     7.02 o
   1   6   5     0.11     3.21     2.93 <
   2   6   5   113.02   107.32     8.04 o
   3   6   5    43.78    46.89     6.27 o
   4   6   5     2.21     4.25     4.20 <
   5   6   5   100.35   104.69     8.82 o
   6   6   5     0.02    -6.26     5.02 <
   7   6   5   212.60   212.12    14.67 o
   8   6   5   230.51   220.97    14.83 o
   9   6   5   683.51   615.63    25.54 o
  10   6   5     2.39    -3.48     6.41 <
  11   6   5    25.04    27.98     6.94 o
  12   6   5     2.81     3.19     4.19 <
  13   6   5    34.93    27.60     6.73 o
  14   6   5    38.52    37.48     6.12 o
  15   6   5    50.05    59.14     5.81 o
 -13   7   5    94.77    73.19     6.93 o
 -12   7   5     1.06     2.50     3.51 <
 -11   7   5     0.06    -3.07     4.40 <
 -10   7   5     0.04    -0.21     4.51 <
  -9   7   5   142.37   148.10     8.10 o
  -8   7   5    35.75    33.26     5.12 o
  -7   7   5   128.61   117.04     7.95 o
  -6   7   5   281.52   284.29    12.02 o
  -5   7   5   522.18   534.03    16.36 o
  -4   7   5     0.08    -0.05     3.33 <
  -3   7   5   101.10    99.80     6.40 o
  -2   7   5    23.55     8.90     3.48 <
  -1   7   5   206.85   195.82    11.01 o
   0   7   5   288.47   280.92    12.84 o
   1   7   5    14.26     3.37     4.94 <
   2   7   5   179.42   191.66    10.79 o
   3   7   5   964.47   936.18    18.74 o
   4   7   5   171.49   161.92     8.47 o
   5   7   5   397.81   398.51    13.06 o
   6   7   5   396.30   390.05    13.21 o
   7   7   5     3.74    23.50     8.62 <
   8   7   5    36.27    38.81     7.63 o
   9   7   5   471.23   453.28    17.79 o
  10   7   5   338.75   333.58    13.78 o
  11   7   5   201.88   200.43     9.50 o
  12   7   5     0.09    -3.09     3.82 <
  13   7   5     0.01    -2.54     1.77 <
 -12   8   5    59.47    63.31     5.95 o
 -11   8   5    34.60    46.01     5.77 o
 -10   8   5    14.73    13.01     4.17 o
  -9   8   5    31.19    29.51     4.24 o
  -8   8   5    65.89    68.34     5.83 o
  -7   8   5    12.40    13.85     3.26 o
  -6   8   5    34.29    33.34     4.94 o
  -5   8   5     7.33     4.47     3.77 <
  -4   8   5    19.77     8.48     6.19 <
  -3   8   5    28.35     8.87     6.59 <
  -2   8   5     0.81    -4.96     6.62 <
  -1   8   5    39.78    40.98     9.03 o
   0   8   5   105.70   108.08    12.22 o
   1   8   5    93.10   102.51    11.04 o
   2   8   5     4.84    14.31     4.05 o
   3   8   5    41.39    44.80     7.62 o
   4   8   5   224.05   206.66     9.29 o
   5   8   5    10.14    11.24     3.59 o
   6   8   5   169.91   184.30     9.06 o
   7   8   5    85.42    87.55     6.64 o
   8   8   5   334.58   358.73    11.79 o
   9   8   5   200.07   198.24     8.67 o
  10   8   5     8.22    13.42     3.17 o
  11   8   5     1.06    -0.57     2.28 <
  12   8   5     0.30     1.58     2.74 <
 -10   9   5    27.80    30.69     4.58 o
  -9   9   5     3.04     6.91     4.37 <
  -8   9   5     0.65    -0.99     3.80 <
  -7   9   5   155.84   172.81    11.94 o
  -6   9   5   314.87   345.34    16.96 o
  -5   9   5    19.53    28.18     6.25 o
  -4   9   5   328.78   343.25    11.40 o
  -3   9   5     1.27    10.86     2.65 o
  -2   9   5   144.69   148.17     8.31 o
  -1   9   5     3.00     1.55     2.97 <
   0   9   5   107.10   114.53     7.17 o
   1   9   5    17.77    19.57     3.72 o
   2   9   5   195.46   178.86     8.69 o
   3   9   5    32.34    28.54     6.14 o
   4   9   5     9.37    10.86     5.00 <
   5   9   5    43.89    37.54     6.72 o
   6   9   5   318.49   346.22    10.44 o
   7   9   5    11.07     9.40     3.18 <
   8   9   5   175.15   176.84     5.67 o
   9   9   5   357.55   385.81     9.62 o
  -7  10   5     3.49    -2.93     3.04 <
  -6  10   5    86.69    94.62     7.38 o
  -5  10   5   120.31   124.80     8.58 o
  -4  10   5   174.17   203.40    11.25 o
  -3  10   5     1.41     0.38     1.89 <
  -2  10   5   285.38   293.57     9.06 o
  -1  10   5     8.51    13.95     2.42 o
   0  10   5     0.02    -1.40     1.89 <
   1  10   5     0.14     2.65     1.94 <
   2  10   5    15.00     7.53     3.87 <
   3  10   5    62.69    66.51     5.29 o
   4  10   5    66.52    80.20     6.94 o
   5  10   5    57.17    70.43     6.64 o
   6  10   5     0.01    -0.33     2.64 <
 -18   0   6     9.36     9.71     4.09 <
 -17   0   6    14.20    17.53     6.09 <
 -16   0   6   322.84   347.15    12.26 o
 -15   0   6   379.07   383.58    13.49 o
 -14   0   6    54.17    51.84     6.36 o
 -13   0   6  1369.29  1440.43    25.64 o
 -12   0   6   272.58   276.39    10.69 o
 -11   0   6   818.18   885.94    18.02 o
 -10   0   6   840.92   775.64    21.57 o
  -9   0   6    25.45    11.94     4.31 <
  -8   0   6   873.23  1036.32    22.72 o
  -7   0   6     0.06     0.80     2.41 <
  -6   0   6  2556.91  2479.16    54.07 o
  -5   0   6   513.82   571.78    25.17 o
  -4   0   6  2814.29  2994.38    38.01 o
  -3   0   6  4024.44  4408.19    46.56 o
  -2   0   6   418.69   451.69    10.55 o
  -1   0   6    55.83    75.63     4.71 o
   0   0   6   510.96   497.27     9.47 o
   1   0   6   288.01   284.52     7.75 o
   2   0   6   118.49   112.32     7.12 o
   3   0   6   370.83   379.68    13.00 o
   4   0   6   684.24   782.09    32.53 o
   5   0   6  4590.20  5045.30    86.64 o
   6   0   6   470.99   509.75    16.80 o
   7   0   6   248.60   243.06    21.38 o
   8   0   6   279.11   283.52    23.94 o
   9   0   6   268.95   285.82    24.93 o
  10   0   6     4.40    27.58    17.63 <
  11   0   6   669.08   642.37    20.69 o
  12   0   6   104.37    75.12     7.81 o
  13   0   6     1.71     0.64     2.58 <
  14   0   6    10.56     6.41     3.54 <
  15   0   6   287.01   289.01    15.04 o
  16   0   6    44.26    43.84     6.70 o
  17   0   6   184.51   185.85     9.84 o
 -18   1   6    79.00    71.08     5.22 o
 -17   1   6    53.95    43.61     4.95 o
 -16   1   6    95.63    96.38     5.90 o
 -15   1   6   423.67   448.43    10.04 o
 -14   1   6    79.71    70.80     4.80 o
 -13   1   6    47.20    53.62     4.43 o
 -12   1   6     6.78    11.39     2.56 o
 -11   1   6    12.60     7.62     2.47 o
 -10   1   6    51.08    45.95     3.38 o
  -9   1   6    28.55    22.81     2.61 o
  -8   1   6    12.30    14.39     2.42 o
  -7   1   6    88.62    71.68     3.34 o
  -6   1   6   489.04   589.61     9.35 o
  -5   1   6   581.00   697.06    18.15 o
  -4   1   6  1673.30  1963.69    29.13 o
  -3   1   6   350.22   353.84    12.47 o
  -2   1   6  1037.95  1147.78    12.59 o
  -1   1   6    43.15    41.44     2.42 o
   0   1   6  1943.43  2120.57    14.28 o
   1   1   6    47.97    36.06     2.60 o
   2   1   6   653.78   631.99    10.84 o
   3   1   6   451.50   487.16    10.39 o
   4   1   6   177.51   175.86     8.46 o
   5   1   6    55.37    66.34     4.96 o
   6   1   6     0.02    -0.40     3.38 <
   7   1   6   470.31   505.35    18.65 o
   8   1   6   509.51   611.27    21.35 o
   9   1   6   455.94   496.63    18.98 o
  10   1   6    63.83    66.03     7.91 o
  11   1   6    10.97     1.74     4.45 <
  12   1   6   217.74   185.33    12.69 o
  13   1   6   102.80    98.62     8.63 o
  14   1   6    25.47    23.32     3.89 o
  15   1   6   161.43   165.29     6.70 o
  16   1   6    51.41    48.43     4.72 o
  17   1   6    41.04    48.32     5.61 o
 -18   2   6     6.58     2.57     2.79 <
 -17   2   6     4.59     5.28     2.79 <
 -16   2   6    71.34    65.84     4.90 o
 -15   2   6    56.71    54.14     5.07 o
 -14   2   6    50.82    52.70     5.04 o
 -13   2   6     5.52     4.13     3.79 <
 -12   2   6    34.41    39.07     4.14 o
 -11   2   6   631.57   669.41    10.80 o
 -10   2   6   886.48   907.36    13.34 o
  -9   2   6    84.14    77.39     4.34 o
  -8   2   6   111.74   112.37     4.76 o
  -7   2   6    46.56    47.03     2.83 o
  -6   2   6   472.69   517.26     8.32 o
  -5   2   6   332.28   295.45     6.82 o
  -4   2   6   328.35   333.16    13.27 o
  -3   2   6    70.21    82.84     5.44 o
  -2   2   6    44.16    71.66     3.95 o
  -1   2   6    93.42    93.99     4.36 o
   0   2   6   236.99   253.96     6.93 o
   1   2   6   183.21   187.02     4.78 o
   2   2   6  1381.26  1346.55    18.79 o
   3   2   6   366.51   327.21    10.26 o
   4   2   6  1199.03  1255.07    20.10 o
   5   2   6   165.66   202.38     7.44 o
   6   2   6   383.95   346.30    11.92 o
   7   2   6     5.05     3.09     3.98 <
   8   2   6    11.63    11.14     3.98 <
   9   2   6    80.34    94.76     9.84 o
  10   2   6   433.14   412.04    18.24 o
  11   2   6    11.54    38.16    10.72 o
  12   2   6    30.80    24.26     8.23 <
  13   2   6   399.44   382.32    16.23 o
  14   2   6    28.20    29.96     9.81 o
  15   2   6   179.06   176.23     9.03 o
  16   2   6    14.98    16.63     3.15 o
  17   2   6    78.26    78.09     4.59 o
 -18   3   6    36.65    22.51     3.78 o
 -17   3   6    49.92    54.97     6.18 o
 -16   3   6    41.10    37.60     5.09 o
 -15   3   6   242.65   234.04     8.37 o
 -14   3   6    30.84    35.05     4.66 o
 -13   3   6    16.52    12.59     4.04 o
 -12   3   6     8.44    10.55     3.00 o
 -11   3   6     3.19     6.26     3.06 <
 -10   3   6  2530.53  2560.94    23.07 o
  -9   3   6     1.58     3.69     2.40 <
  -8   3   6    19.22    24.76     3.00 o
  -7   3   6   249.22   226.80     5.62 o
  -6   3   6    95.88    86.97     4.08 o
  -5   3   6   200.12   212.50     6.33 o
  -4   3   6   616.87   603.18     9.92 o
  -3   3   6   598.06   657.40     8.43 o
  -2   3   6   437.43   446.73     7.63 o
  -1   3   6   115.84   140.10     5.53 o
   0   3   6    10.80    28.09     3.01 o
   1   3   6   173.73   173.73     8.01 o
   2   3   6   195.54   211.00     6.66 o
   3   3   6   263.68   268.72     7.33 o
   4   3   6   953.72   969.45    18.10 o
   5   3   6    42.82    37.72     5.18 o
   6   3   6   184.39   181.46     8.49 o
   7   3   6    51.00    52.71     4.76 o
   8   3   6   261.84   262.16     9.48 o
   9   3   6     2.74    -0.55     5.55 <
  10   3   6    30.71    25.62     5.50 o
  11   3   6   118.25   114.61    14.79 o
  12   3   6   150.77   137.62    13.13 o
  13   3   6   140.54   136.06    10.98 o
  14   3   6     0.00    -0.65     5.20 <
  15   3   6     4.52     4.75     5.33 <
  16   3   6     0.59     1.76     2.53 <
  17   3   6   173.19   172.38     8.94 o
 -17   4   6     0.37    -5.35     2.32 <
 -16   4   6   317.31   298.89     9.96 o
 -15   4   6    11.05    10.54     3.46 o
 -14   4   6   439.65   480.62    14.15 o
 -13   4   6    31.19    41.24     4.54 o
 -12   4   6   139.22   131.82     6.87 o
 -11   4   6   537.00   591.40    11.80 o
 -10   4   6    22.67    32.51     4.69 o
  -9   4   6  2338.73  2446.81    25.40 o
  -8   4   6  1875.37  1869.20    21.44 o
  -7   4   6   462.67   438.90    10.04 o
  -6   4   6   371.75   344.90     8.77 o
  -5   4   6    25.40    26.74     3.17 o
  -4   4   6    60.58    69.67     4.06 o
  -3   4   6    72.75    79.01     4.06 o
  -2   4   6    12.06    14.81     2.31 o
  -1   4   6     1.03     0.16     1.85 <
   0   4   6   102.28   109.14     4.93 o
   1   4   6   129.20   119.45     6.11 o
   2   4   6  1224.56  1338.54    18.89 o
   3   4   6   520.24   564.41    12.73 o
   4   4   6     0.18     2.28     2.79 <
   5   4   6    90.99    83.64     6.00 o
   6   4   6   153.85   181.76     8.10 o
   7   4   6   727.41   715.43    25.38 o
   8   4   6    87.66    88.01     7.94 o
   9   4   6    81.93    69.29     6.95 o
  10   4   6   281.14   253.10    16.28 o
  11   4   6    36.99    33.26    24.93 <
  12   4   6     7.11    11.43    15.80 <
  13   4   6    80.85    63.86    14.86 o
  14   4   6   448.40   538.10    25.93 o
  15   4   6    35.59    58.81     8.24 o
  16   4   6   485.79   554.40    11.80 o
 -16   5   6   108.30   118.61     7.74 o
 -15   5   6     2.92     0.52     2.38 <
 -14   5   6    37.84    38.54     4.56 o
 -13   5   6     2.25     2.33     2.59 <
 -12   5   6   134.23   138.49     6.27 o
 -11   5   6    24.55    22.88     3.74 o
 -10   5   6    68.88    62.49     4.80 o
  -9   5   6    44.83    40.32     6.74 o
  -8   5   6   350.32   375.38    12.49 o
  -7   5   6   450.99   449.56    12.27 o
  -6   5   6     7.52    12.35     3.43 o
  -5   5   6   367.84   357.44     7.96 o
  -4   5   6   943.76   913.27    13.18 o
  -3   5   6   529.20   517.55    10.87 o
  -2   5   6    39.71    30.80     3.92 o
  -1   5   6     7.24     8.06     2.14 o
   0   5   6    28.19    31.13     2.87 o
   1   5   6    85.11    79.21     4.01 o
   2   5   6   181.22   172.37     7.61 o
   3   5   6     0.35     0.62     2.98 <
   4   5   6    65.28    95.40     6.21 o
   5   5   6    54.14    50.96     4.95 o
   6   5   6   196.87   180.63    11.39 o
   7   5   6    72.77    72.82     7.35 o
   8   5   6   127.75   131.24    12.20 o
   9   5   6   175.60   191.41     9.36 o
  10   5   6    32.49    29.68    11.18 <
  11   5   6   118.57   113.00    13.61 o
  12   5   6     3.18    15.24    12.85 <
  13   5   6    86.40    87.57    12.31 o
  14   5   6     4.63     6.10     4.44 <
  15   5   6     0.47     0.66     2.95 <
 -14   6   6    15.23     9.48     2.39 o
 -13   6   6    15.71    15.39     2.54 o
 -12   6   6     0.10    -1.28     3.12 <
 -11   6   6    32.92    34.78     5.06 o
 -10   6   6    15.84    21.25     4.43 o
  -9   6   6   147.89   132.12     8.39 o
  -8   6   6    52.70    48.28     6.90 o
  -7   6   6   195.45   193.02    10.53 o
  -6   6   6   426.91   413.55    11.46 o
  -5   6   6   236.65   246.46     8.80 o
  -4   6   6     9.68     5.34     2.92 <
  -3   6   6   772.73   787.46    17.05 o
  -2   6   6     7.98    34.73     4.56 o
  -1   6   6     1.65     2.49     4.82 <
   0   6   6     1.33     5.61     3.12 <
   1   6   6     6.78     3.83     2.84 <
   2   6   6     9.64    12.70     3.27 o
   3   6   6   254.72   218.84    13.51 o
   4   6   6     5.86    -2.15     3.86 <
   5   6   6   106.97    97.96    10.43 o
   6   6   6    75.97    74.51     9.73 o
   7   6   6   465.88   453.29    20.97 o
   8   6   6     2.41     2.84     5.10 <
   9   6   6   139.01   126.28    10.62 o
  10   6   6    74.52    79.63    11.76 o
  11   6   6    22.63    17.16     6.28 <
  12   6   6    11.04    11.62     8.00 <
  13   6   6   136.62   171.74    12.79 o
  14   6   6    11.24    14.27     3.90 o
 -13   7   6     0.08     0.21     2.95 <
 -12   7   6     2.11     5.51     3.41 <
 -11   7   6    25.30    30.50     6.27 o
 -10   7   6    56.83    52.17     7.82 o
  -9   7   6    58.63    68.44     9.25 o
  -8   7   6   186.01   221.12    15.57 o
  -7   7   6     5.45     1.49     6.28 <
  -6   7   6   207.34   192.63    15.48 o
  -5   7   6    54.95    52.22     6.30 o
  -4   7   6    63.94    73.61     7.02 o
  -3   7   6    22.49    27.46     5.16 o
  -2   7   6    44.80    37.40     4.12 o
  -1   7   6    19.53    30.61     4.72 o
   0   7   6    47.81    48.39     5.39 o
   1   7   6   178.93   186.18     9.44 o
   2   7   6     0.07    -2.55     4.20 <
   3   7   6   141.24   135.77    11.76 o
   4   7   6    83.12    73.82     9.20 o
   5   7   6   283.48   296.01    11.06 o
   6   7   6   220.83   233.49     9.96 o
   7   7   6     7.97     7.30     3.66 <
   8   7   6   229.78   216.10    13.39 o
   9   7   6   156.92   163.32     8.17 o
  10   7   6   202.38   223.99    11.33 o
  11   7   6    31.48    31.72     3.53 o
  12   7   6    38.88    33.84     3.76 o
 -11   8   6     6.79     4.93     3.19 <
 -10   8   6     3.58     4.54     4.49 <
  -9   8   6    28.01    29.14     6.12 o
  -8   8   6   168.63   161.89    11.89 o
  -7   8   6   128.12   112.83    10.85 o
  -6   8   6    82.67    95.75    10.27 o
  -5   8   6    69.60    93.73    10.55 o
  -4   8   6   379.05   387.81    19.74 o
  -3   8   6    87.00    89.29     6.70 o
  -2   8   6   196.29   210.34     9.76 o
  -1   8   6     0.26    -0.81     2.64 <
   0   8   6    55.84    45.39     5.25 o
   1   8   6   560.41   573.65    15.19 o
   2   8   6     7.93     0.30     4.07 <
   3   8   6   154.76   138.40    11.39 o
   4   8   6    81.65    71.42     8.84 o
   5   8   6     5.52     6.02     4.51 <
   6   8   6     4.65     0.28     5.31 <
   7   8   6    12.59    13.51     3.62 o
   8   8   6     0.40    -2.80     2.51 <
   9   8   6    66.01    74.60     5.26 o
  10   8   6     4.14    -2.79     2.15 <
  -9   9   6     0.63     1.97     2.50 <
  -8   9   6     0.00     2.13     3.47 <
  -7   9   6    29.23    19.33     4.64 o
  -6   9   6    37.56    42.06     6.47 o
  -5   9   6   134.33   133.69    10.44 o
  -4   9   6    44.88    44.85     6.79 o
  -3   9   6     1.21     7.50     2.13 o
  -2   9   6    58.02    69.91     5.37 o
  -1   9   6     0.87    -0.15     2.49 <
   0   9   6    94.74    99.03     6.22 o
   1   9   6    21.58    19.67     3.26 o
   2   9   6    27.75    28.59     6.39 o
   3   9   6     0.16     2.27     3.59 <
   4   9   6    57.30    57.09     7.29 o
   5   9   6     2.21     8.84     3.97 <
   6   9   6    37.91    35.49     5.83 o
   7   9   6     5.41     4.20     2.65 <
   8   9   6    13.05    14.77     3.43 o
  -5  10   6    71.39    63.03     5.71 o
  -4  10   6   132.64   163.23     8.84 o
  -3  10   6     0.04     0.83     1.44 <
  -2  10   6    29.72    34.47     4.45 o
  -1  10   6    12.97    11.94     1.71 o
   0  10   6     0.19    -3.79     3.09 <
   1  10   6     8.42     3.66     1.53 <
   2  10   6     0.86    -1.42     2.63 <
   3  10   6     0.43     2.32     2.82 <
   4  10   6    59.16    55.12     5.16 o
 -18   1   7     5.63    11.31     2.48 o
 -17   1   7     2.83     0.27     2.77 <
 -16   1   7     2.66     2.77     2.73 <
 -15   1   7    43.69    36.20     3.50 o
 -14   1   7    13.75    12.27     3.02 o
 -13   1   7    99.87    92.03     5.27 o
 -12   1   7    21.17    21.49     3.42 o
 -11   1   7  1588.47  1651.05    18.70 o
 -10   1   7   107.46   107.14     5.23 o
  -9   1   7   118.86   142.91     6.30 o
  -8   1   7     0.16     1.85     2.25 <
  -7   1   7   457.27   487.91     8.24 o
  -6   1   7    84.94   106.14     3.88 o
  -5   1   7   196.20   173.11     4.87 o
  -4   1   7    79.23    72.41     4.23 o
  -3   1   7  1644.98  1916.89    15.12 o
  -2   1   7   899.63   962.73    12.29 o
  -1   1   7    61.24    55.27     4.28 o
   0   1   7    28.15    32.32     2.86 o
   1   1   7    14.61    22.36     2.23 o
   2   1   7   191.49   186.35     6.50 o
   3   1   7   312.27   372.59     7.99 o
   4   1   7   368.64   413.22     9.24 o
   5   1   7  3298.12  3329.25    35.08 o
   6   1   7   618.61   684.96    16.55 o
   7   1   7   368.65   351.74    16.04 o
   8   1   7    68.16    67.52    14.68 o
   9   1   7   315.93   295.05    26.75 o
  10   1   7    13.33    41.41    11.19 o
  11   1   7     2.90    -1.10    17.46 <
  12   1   7    17.21     6.77     3.56 <
  13   1   7   449.23   420.91    11.64 o
  14   1   7     5.34     9.50     2.85 o
  15   1   7    24.12    22.21     3.42 o
  16   1   7    16.55    12.40     2.71 o
 -17   2   7     4.41     4.08     3.06 <
 -16   2   7    14.66    15.33     3.05 o
 -15   2   7     0.20    -1.73     2.73 <
 -14   2   7   179.76   191.44     8.10 o
 -13   2   7    10.89    11.48     3.88 <
 -12   2   7   955.80  1060.19    15.59 o
 -11   2   7   320.78   338.47     9.07 o
 -10   2   7  1367.98  1367.49    16.91 o
  -9   2   7    65.60    67.74     4.35 o
  -8   2   7   159.97   153.18     5.22 o
  -7   2   7    36.31    33.56     2.60 o
  -6   2   7    48.13    47.84     3.29 o
  -5   2   7   172.16   186.69     5.93 o
  -4   2   7     7.82     4.41     2.14 <
  -3   2   7    54.77    34.45     2.41 o
  -2   2   7   422.46   418.44     6.68 o
  -1   2   7     9.51    12.11     1.85 o
   0   2   7   737.20   848.67     9.38 o
   1   2   7     1.28     1.53     1.86 <
   2   2   7   198.64   217.11     5.85 o
   3   2   7    25.23    29.59     3.75 o
   4   2   7   415.34   497.07     9.86 o
   5   2   7   513.17   537.05    12.15 o
   6   2   7    44.30    60.90     5.43 o
   7   2   7     4.33    11.35     3.83 <
   8   2   7     4.86     1.14     4.05 <
   9   2   7   336.49   327.59    12.75 o
  10   2   7     5.18    27.79     9.42 <
  11   2   7     2.99    23.00    10.60 <
  12   2   7   137.54   114.36    13.34 o
  13   2   7     1.16    -5.70     5.94 <
  14   2   7   170.29   180.65     7.58 o
  15   2   7    54.01    50.04     4.16 o
  16   2   7    11.89     9.28     2.50 o
 -17   3   7     1.48    -3.97     1.86 <
 -16   3   7    24.33    24.13     4.30 o
 -15   3   7    17.48    15.83     4.14 o
 -14   3   7    79.37    76.51     6.75 o
 -13   3   7    67.39    75.48     5.90 o
 -12   3   7   111.20    98.05     5.55 o
 -11   3   7   270.20   283.50     7.60 o
 -10   3   7    33.20    36.61     3.84 o
  -9   3   7    90.58    93.33     5.15 o
  -8   3   7  1546.55  1569.47    17.45 o
  -7   3   7     3.02     5.36     2.49 <
  -6   3   7     8.14     8.67     2.70 o
  -5   3   7    16.07    12.50     2.28 o
  -4   3   7    75.19    76.50     3.73 o
  -3   3   7    28.62    34.05     2.74 o
  -2   3   7    19.94    15.51     2.10 o
  -1   3   7   329.74   355.65     7.05 o
   0   3   7   332.28   354.71     7.08 o
   1   3   7   129.46   164.87     5.77 o
   2   3   7    99.56   105.24     4.84 o
   3   3   7    84.31    95.44     5.15 o
   4   3   7   166.58   178.12     6.76 o
   5   3   7    26.84    28.20     3.52 o
   6   3   7    59.45    42.28     4.89 o
   7   3   7    21.87    19.50     4.74 o
   8   3   7    65.78    60.34     5.50 o
   9   3   7   206.78   209.23     8.17 o
  10   3   7    72.68    64.55     9.90 o
  11   3   7   415.14   361.26    20.64 o
  12   3   7    45.80    33.43    10.70 o
  13   3   7    92.42    80.77     9.00 o
  14   3   7     0.53    -2.20     6.36 <
  15   3   7    29.07    16.91     2.91 o
  16   3   7    23.91    35.08     5.19 o
 -16   4   7    12.24    10.72     2.69 o
 -15   4   7     1.56     1.93     2.65 <
 -14   4   7    48.97    52.60     5.49 o
 -13   4   7    18.37    17.22     4.27 o
 -12   4   7    54.94    52.47     4.74 o
 -11   4   7   227.50   227.04     7.64 o
 -10   4   7   534.33   576.96    13.17 o
  -9   4   7     9.19    10.49     4.95 <
  -8   4   7   736.22   795.32    17.90 o
  -7   4   7    11.23    12.50     2.88 o
  -6   4   7   686.13   717.61    11.37 o
  -5   4   7   115.00   109.43     5.53 o
  -4   4   7    66.75    82.12     4.66 o
  -3   4   7     7.91     8.03     2.46 o
  -2   4   7     2.39    -0.83     2.59 <
  -1   4   7    11.01     6.57     2.42 <
   0   4   7     4.65     3.59     2.30 <
   1   4   7   547.63   601.86    13.24 o
   2   4   7    48.67    39.01     4.50 o
   3   4   7   420.36   456.80    12.37 o
   4   4   7     0.06     3.29     3.35 <
   5   4   7    20.36    17.64     4.31 o
   6   4   7    13.00    17.75     3.24 o
   7   4   7    44.72    50.31     4.01 o
   8   4   7     0.05     6.37     3.18 <
   9   4   7   201.88   207.04    10.11 o
  10   4   7     8.33    11.18     5.24 <
  11   4   7    20.22    31.71    23.65 <
  12   4   7     0.06     5.26    14.71 <
  13   4   7    15.39    11.79     6.25 <
  14   4   7    70.97    66.25     6.48 o
  15   4   7    58.48    54.89     7.11 o
 -15   5   7     0.55    -2.59     4.21 <
 -14   5   7   148.41   128.65     6.43 o
 -13   5   7   130.68   134.86     7.04 o
 -12   5   7   112.59   111.38     7.39 o
 -11   5   7     5.80     7.39     4.32 <
 -10   5   7   169.53   175.66     8.36 o
  -9   5   7  1103.91  1191.71    24.71 o
  -8   5   7   456.36   503.03    16.40 o
  -7   5   7    96.37    81.54     7.80 o
  -6   5   7   450.14   475.27    11.98 o
  -5   5   7    50.26    43.86     4.51 o
  -4   5   7   129.30   138.64     6.59 o
  -3   5   7   260.11   285.25     8.61 o
  -2   5   7    10.85    11.93     3.00 o
  -1   5   7   309.61   296.79     7.47 o
   0   5   7    23.84    24.52     2.79 o
   1   5   7   336.71   347.14     9.35 o
   2   5   7    20.69     8.98     3.11 <
   3   5   7     9.56     4.67     2.63 <
   4   5   7   486.14   457.13    13.08 o
   5   5   7    51.89    62.72     5.96 o
   6   5   7   710.22   712.00    17.43 o
   7   5   7     4.19    -2.49     3.13 <
   8   5   7   273.44   268.67     9.02 o
   9   5   7   138.26   155.19     8.67 o
  10   5   7   367.27   384.15    19.48 o
  11   5   7     5.24    26.44    18.42 <
  12   5   7   168.71   183.07    11.64 o
  13   5   7   110.18   119.19    12.89 o
  14   5   7    30.89    34.46     6.21 o
 -14   6   7     7.28     0.77     3.40 <
 -13   6   7    78.85    85.84     7.74 o
 -12   6   7     7.88     8.73     3.49 <
 -11   6   7    19.99    11.57     3.73 o
 -10   6   7    40.24    39.14     5.35 o
  -9   6   7    68.49    64.78     6.46 o
  -8   6   7   256.43   241.08    11.93 o
  -7   6   7  1365.32  1487.44    27.28 o
  -6   6   7   168.89   178.61    10.23 o
  -5   6   7  1155.36  1261.47    19.51 o
  -4   6   7   185.40   217.02     8.41 o
  -3   6   7     0.93     0.12     2.87 <
  -2   6   7   179.32   177.65     6.19 o
  -1   6   7   389.97   421.52     9.17 o
   0   6   7   167.16   154.63     5.77 o
   1   6   7    47.36    45.37     4.99 o
   2   6   7   346.45   356.43    17.29 o
   3   6   7    96.46    91.98     9.95 o
   4   6   7     0.01     3.18     5.01 <
   5   6   7    26.67    25.87     7.31 o
   6   6   7   791.63   812.46    27.58 o
   7   6   7    21.27    32.72     8.02 o
   8   6   7   236.79   220.91    10.21 o
   9   6   7     0.36    -1.19     3.92 <
  10   6   7    51.40    53.89     9.51 o
  11   6   7    77.37   108.53    15.99 o
  12   6   7    57.80    67.38    10.16 o
  13   6   7    16.75    25.38     5.88 o
 -12   7   7     3.21    -1.96     3.22 <
 -11   7   7     6.72     9.78     4.37 <
 -10   7   7   187.98   193.18    12.49 o
  -9   7   7    19.66    18.82     6.34 <
  -8   7   7    58.11    51.07     8.25 o
  -7   7   7    28.11    20.39     6.37 o
  -6   7   7   398.71   429.06    14.57 o
  -5   7   7     7.19     1.93     3.58 <
  -4   7   7     1.77     1.34     3.77 <
  -3   7   7   757.65   747.61    18.56 o
  -2   7   7   679.00   746.34    14.22 o
  -1   7   7   879.62   936.59    19.32 o
   0   7   7    47.68    57.00     5.30 o
   1   7   7    56.60    44.75     7.45 o
   2   7   7     6.82     2.40     4.26 <
   3   7   7   194.62   177.71    13.24 o
   4   7   7    67.78    60.24     8.38 o
   5   7   7     0.04     2.12     4.76 <
   6   7   7     1.16     5.66     4.54 <
   7   7   7    12.63     8.09     4.03 <
   8   7   7    74.87    63.90     5.48 o
   9   7   7     6.23     5.90     3.31 <
  10   7   7   227.04   224.65     8.21 o
  11   7   7    37.89    31.37     3.61 o
 -11   8   7    51.33    38.78     5.19 o
 -10   8   7    95.52    98.23     7.94 o
  -9   8   7   102.21    96.27     8.47 o
  -8   8   7    24.98    31.22     5.34 o
  -7   8   7   400.57   404.69    17.75 o
  -6   8   7     0.86    -0.81     3.91 <
  -5   8   7     0.33    -1.59     3.39 <
  -4   8   7    28.24    24.45     5.37 o
  -3   8   7     0.08     0.84     3.17 <
  -2   8   7   209.24   221.26     9.00 o
  -1   8   7    11.44     9.81     2.70 o
   0   8   7    11.74    10.68     2.41 o
   1   8   7    12.01    11.00     4.21 <
   2   8   7    27.18    31.63     6.49 o
   3   8   7   160.36   171.02    11.87 o
   4   8   7    23.52    11.78     4.75 <
   5   8   7     7.25     2.87     4.43 <
   6   8   7     1.57     1.96     4.21 <
   7   8   7     2.08     0.60     3.09 <
   8   8   7    84.44    94.10     5.67 o
   9   8   7     1.70     0.95     3.86 <
  -8   9   7    47.16    45.00     4.55 o
  -7   9   7    77.67    83.82     7.08 o
  -6   9   7     0.06     2.23     2.19 <
  -5   9   7   145.60   150.20     9.75 o
  -4   9   7    72.48    67.59     7.27 o
  -3   9   7    62.49    73.26     7.19 o
  -2   9   7     2.16     0.45     0.93 <
  -1   9   7     0.04    -3.72     1.70 <
   0   9   7    13.82    14.60     3.58 o
   1   9   7   122.94   111.09     8.50 o
   2   9   7    28.03    27.60     4.91 o
   3   9   7   135.93   139.18     9.15 o
   4   9   7     7.83    14.42     3.82 o
   5   9   7   130.10   142.71     6.48 o
   6   9   7     6.26     8.57     2.56 o
   7   9   7    41.54    38.22     5.36 o
 -17   0   8   272.28   271.05    12.21 o
 -16   0   8    13.67    17.16     2.88 o
 -15   0   8   249.68   274.38    10.25 o
 -14   0   8   340.97   318.66    11.71 o
 -13   0   8    28.14    26.40     4.76 o
 -12   0   8   544.76   546.54    15.79 o
 -11   0   8   930.83  1014.32    21.06 o
 -10   0   8   898.84   935.75    28.04 o
  -9   0   8   405.23   411.20    17.80 o
  -8   0   8   329.02   363.11    11.47 o
  -7   0   8  1097.28  1153.86    19.70 o
  -6   0   8   864.96   831.59    16.15 o
  -5   0   8    35.58    48.67     4.14 o
  -4   0   8   450.73   438.51    12.33 o
  -3   0   8   571.22   511.07    13.15 o
  -2   0   8   111.74   124.74     6.82 o
  -1   0   8    28.08    29.15     4.13 o
   0   0   8    28.59    53.48     4.85 o
   1   0   8   762.75   747.14    10.38 o
   2   0   8   206.14   194.13    13.08 o
   3   0   8   408.78   441.59    19.45 o
   4   0   8    37.00    36.31     7.81 o
   5   0   8  1081.91  1082.67    25.65 o
   6   0   8   727.51   761.73    22.68 o
   7   0   8     4.64     9.26     5.50 <
   8   0   8   136.48   154.92    15.65 o
   9   0   8   476.16   500.75    25.14 o
  10   0   8   740.35   598.87    23.02 o
  11   0   8   288.81   191.92    16.15 o
  12   0   8    84.01    50.88    10.04 o
  13   0   8   216.17   208.49    15.39 o
  14   0   8    40.66    36.69     7.67 o
  15   0   8    45.83    43.76     7.52 o
 -17   1   8     3.92     4.50     2.45 <
 -16   1   8    24.43    22.50     2.70 o
 -15   1   8    17.42    21.29     2.96 o
 -14   1   8    10.81     9.63     2.30 o
 -13   1   8   514.80   545.81    10.85 o
 -12   1   8   602.79   623.49    11.81 o
 -11   1   8   302.93   324.91     8.63 o
 -10   1   8    23.00    22.76     3.07 o
  -9   1   8    10.59    13.29     3.46 o
  -8   1   8     0.21     1.21     2.32 <
  -7   1   8    69.21    60.69     3.39 o
  -6   1   8     1.48     6.25     2.23 <
  -5   1   8     0.69     1.69     1.88 <
  -4   1   8    11.32     5.76     1.66 o
  -3   1   8    28.96    32.60     2.63 o
  -2   1   8   594.99   652.09     8.65 o
  -1   1   8     4.29     5.15     1.89 <
   0   1   8   185.57   194.99     5.03 o
   1   1   8   205.06   191.73     5.06 o
   2   1   8    28.20    27.80     3.46 o
   3   1   8   524.34   481.12    10.95 o
   4   1   8    11.12     6.95     3.49 <
   5   1   8     3.83     5.52     3.10 <
   6   1   8     1.99     1.89     3.31 <
   7   1   8    78.82    65.66     7.04 o
   8   1   8    26.03    23.66     5.54 o
   9   1   8     1.92    10.83     8.29 <
  10   1   8     0.08    -5.00     7.03 <
  11   1   8   170.35   142.95    13.74 o
  12   1   8    23.33    35.33     6.13 o
  13   1   8     0.66     2.41     3.79 <
  14   1   8    63.46    62.01     4.90 o
  15   1   8    30.12    20.68     4.03 o
 -16   2   8     0.19    -1.99     2.23 <
 -15   2   8   287.89   300.31    10.53 o
 -14   2   8    13.50     9.88     3.18 o
 -13   2   8    35.15    35.98     4.40 o
 -12   2   8    95.33    92.94     5.16 o
 -11   2   8     0.14     1.94     2.89 <
 -10   2   8   165.36   176.91     7.64 o
  -9   2   8     7.16     4.94     2.90 <
  -8   2   8   106.85   119.79     4.90 o
  -7   2   8   284.39   324.55     8.48 o
  -6   2   8    34.33    31.73     4.11 o
  -5   2   8   102.92    99.33     4.84 o
  -4   2   8   106.53    94.82     3.85 o
  -3   2   8   367.79   357.74     6.75 o
  -2   2   8     0.01    -1.28     1.74 <
  -1   2   8   855.87   822.05    10.11 o
   0   2   8    17.25    21.34     2.39 o
   1   2   8    35.92    19.37     2.43 o
   2   2   8    26.12    27.29     2.64 o
   3   2   8   466.50   490.67     9.59 o
   4   2   8   365.51   381.55     9.36 o
   5   2   8     0.25    -0.92     2.72 <
   6   2   8    31.14    31.38     4.45 o
   7   2   8   104.38    82.32     6.14 o
   8   2   8    30.53    35.23     4.67 o
   9   2   8    61.27    63.29     7.73 o
  10   2   8    92.10    91.35    11.78 o
  11   2   8    88.23    79.07    13.30 o
  12   2   8    12.90     8.83     4.49 <
  13   2   8    65.09    75.65     6.26 o
  14   2   8   101.49   106.54     6.11 o
  15   2   8     4.51    -0.62     2.61 <
 -16   3   8     1.99    -0.69     1.95 <
 -15   3   8    44.03    38.05     3.52 o
 -14   3   8     0.48     5.03     3.46 <
 -13   3   8     7.59     5.90     3.71 <
 -12   3   8    25.24    22.12     4.24 o
 -11   3   8   507.92   513.21    12.71 o
 -10   3   8   202.48   191.93     8.15 o
  -9   3   8   191.25   217.16    10.97 o
  -8   3   8   570.02   619.24    16.26 o
  -7   3   8   408.79   409.72     8.56 o
  -6   3   8    46.26    48.23     3.28 o
  -5   3   8   849.66   867.25    11.46 o
  -4   3   8    53.65    60.73     3.33 o
  -3   3   8   107.26    98.66     3.96 o
  -2   3   8    47.71    54.77     3.24 o
  -1   3   8    94.39    99.41     4.01 o
   0   3   8    82.47    83.04     4.73 o
   1   3   8   462.09   468.21    10.25 o
   2   3   8   324.89   314.92     7.73 o
   3   3   8   158.26   165.91     5.98 o
   4   3   8    78.47    75.13     4.42 o
   5   3   8   265.38   248.45     7.70 o
   6   3   8   301.88   336.32     9.04 o
   7   3   8    12.81    21.38     4.22 o
   8   3   8    56.88    52.40     5.29 o
   9   3   8    55.83    66.82     5.26 o
  10   3   8   382.41   401.03    14.52 o
  11   3   8    33.38    17.93     5.24 o
  12   3   8    36.52    28.63     6.34 o
  13   3   8     0.15     1.79     3.53 <
  14   3   8    40.13    39.17     5.32 o
  15   3   8    48.73    42.80     5.85 o
 -16   4   8    29.75    32.71     5.02 o
 -15   4   8    11.33     2.16     4.36 <
 -14   4   8   270.06   274.17     9.42 o
 -13   4   8   226.31   208.74     9.27 o
 -12   4   8   318.15   341.36    18.66 o
 -11   4   8    11.14     9.44     4.03 <
 -10   4   8   717.93   737.97    15.14 o
  -9   4   8   778.12   790.22    13.30 o
  -8   4   8   596.97   633.14    11.87 o
  -7   4   8   548.11   613.22     9.93 o
  -6   4   8   312.11   315.72     8.28 o
  -5   4   8   126.11   137.03     5.66 o
  -4   4   8   532.81   571.03     9.52 o
  -3   4   8    92.32   106.93     4.85 o
  -2   4   8    92.42    84.75     5.07 o
  -1   4   8   154.82   154.04     7.78 o
   0   4   8   140.85   130.75     6.86 o
   1   4   8   140.26   139.14     7.86 o
   2   4   8    49.93    44.79     4.77 o
   3   4   8   109.67   118.17     7.11 o
   4   4   8    95.83    88.97     5.49 o
   5   4   8    50.81    54.66     4.39 o
   6   4   8  1246.21  1316.81    19.99 o
   7   4   8   905.33   905.57    14.08 o
   8   4   8   280.85   260.76     7.89 o
   9   4   8    15.84    11.46     4.26 <
  10   4   8   161.54   183.01    13.60 o
  11   4   8   111.93   100.22    13.38 o
  12   4   8    10.57    22.31     7.42 o
  13   4   8    49.78    66.80    11.63 o
  14   4   8     3.56     2.78     2.77 <
 -14   5   8    16.34     5.37     4.63 <
 -13   5   8     4.29    -2.27     4.70 <
 -12   5   8    14.57    17.38     6.67 <
 -11   5   8    70.89    69.79     6.79 o
 -10   5   8    20.65    19.31     4.24 o
  -9   5   8   108.44   105.00     8.67 o
  -8   5   8   194.89   212.24    11.30 o
  -7   5   8    25.24    30.25     6.35 o
  -6   5   8   113.70   115.22     6.88 o
  -5   5   8   841.65   904.42    16.90 o
  -4   5   8   298.36   308.64     9.81 o
  -3   5   8   145.34   157.22     7.04 o
  -2   5   8   202.09   180.89     7.37 o
  -1   5   8    17.14    15.86     2.58 o
   0   5   8    16.73    10.30     2.56 o
   1   5   8    85.35    83.57     4.95 o
   2   5   8     2.72    -0.19     2.29 <
   3   5   8     2.31     4.92     2.86 <
   4   5   8    42.82    41.00     5.31 o
   5   5   8   179.65   174.68     7.76 o
   6   5   8     7.31     9.84     3.41 <
   7   5   8   268.11   253.81     9.05 o
   8   5   8    27.98    19.05     3.95 o
   9   5   8    33.98    36.08     4.35 o
  10   5   8    42.16    42.80    10.72 o
  11   5   8    40.71    36.08     8.68 o
  12   5   8    33.85    22.27     5.11 o
  13   5   8    81.99   102.18    10.88 o
 -13   6   8    35.75    37.30     5.49 o
 -12   6   8    25.36    23.33     5.15 o
 -11   6   8    71.92    63.60     5.71 o
 -10   6   8    69.88    71.62     6.34 o
  -9   6   8     4.59     3.84     3.84 <
  -8   6   8   390.03   389.63    14.20 o
  -7   6   8    71.47    73.67     7.26 o
  -6   6   8   486.33   491.49    15.81 o
  -5   6   8    74.91    62.60     4.30 o
  -4   6   8   386.88   398.78    11.16 o
  -3   6   8    24.49    23.37     3.74 o
  -2   6   8     1.22    -3.00     3.08 <
  -1   6   8   171.35   165.74     5.93 o
   0   6   8    44.57    26.60     3.58 o
   1   6   8   138.71   116.44     7.18 o
   2   6   8   276.11   261.61    10.33 o
   3   6   8   138.99   144.06     7.67 o
   4   6   8     4.60     5.89     3.16 <
   5   6   8    18.59    19.77     3.69 o
   6   6   8    10.73     6.88     4.37 <
   7   6   8    80.55    77.37     6.65 o
   8   6   8   873.14   904.82    18.92 o
   9   6   8   121.22   123.56     9.15 o
  10   6   8    12.36    18.88    12.73 <
  11   6   8    27.18    42.67    10.17 o
  12   6   8   150.79   191.19    13.47 o
 -11   7   8    16.48     9.74     4.18 <
 -10   7   8   221.22   238.78    12.89 o
  -9   7   8     6.33    11.20     4.34 <
  -8   7   8     5.03     2.94     4.01 <
  -7   7   8     2.40    -2.84     3.63 <
  -6   7   8    51.35    50.65     5.38 o
  -5   7   8    18.85     7.89     3.89 <
  -4   7   8     0.01    -5.28     3.55 <
  -3   7   8    44.47    52.30     5.51 o
  -2   7   8   110.38   129.73     7.48 o
  -1   7   8   456.90   540.96    13.70 o
   0   7   8   410.46   340.90    15.94 o
   1   7   8    36.86    29.83     5.96 o
   2   7   8     8.57     5.02     4.71 <
   3   7   8    30.69    32.97     6.68 o
   4   7   8    48.90    34.74     6.73 o
   5   7   8    11.16    10.07     4.11 <
   6   7   8    10.38     6.69     3.59 <
   7   7   8   152.07   149.82     7.90 o
   8   7   8   123.54   131.18     7.84 o
   9   7   8    22.85    31.03     3.85 o
  10   7   8    42.57    31.92     5.52 o
  -9   8   8   271.90   253.85    11.73 o
  -8   8   8    11.31     9.84     3.68 <
  -7   8   8     1.01    -9.00     4.02 <
  -6   8   8    32.81    26.32     4.97 o
  -5   8   8    29.73    21.02     4.82 o
  -4   8   8    14.02    19.03     3.11 o
  -3   8   8    98.43    92.19     8.48 o
  -2   8   8    79.01    82.49     7.36 o
  -1   8   8     6.58     7.68     1.77 o
   0   8   8   274.01   275.39    13.10 o
   1   8   8    74.25    80.47     8.14 o
   2   8   8   412.50   379.42    15.97 o
   3   8   8   186.74   187.58    11.33 o
   4   8   8    20.09    21.75     3.78 o
   5   8   8   145.43   147.93     7.25 o
   6   8   8    25.21    31.93     4.10 o
   7   8   8     6.89     8.56     2.81 o
   8   8   8     5.88     2.84     3.97 <
  -5   9   8     5.80    11.54     2.56 o
  -4   9   8    12.41    14.14     2.99 o
  -3   9   8   212.77   202.44     6.80 o
  -2   9   8     1.47    -2.24     2.73 <
  -1   9   8    36.49    31.24     4.45 o
   0   9   8    15.15    22.43     2.86 o
   1   9   8    19.58    17.23     2.90 o
   2   9   8   164.73   170.48     6.86 o
   3   9   8    74.32    81.38     4.98 o
   4   9   8    15.00    16.72     2.77 o
 -16   1   9    23.59    21.19     2.99 o
 -15   1   9    10.06     4.36     2.21 <
 -14   1   9     8.81    11.27     2.74 o
 -13   1   9    68.79    66.23     4.99 o
 -12   1   9   706.52   726.68    12.12 o
 -11   1   9   315.64   336.22     8.54 o
 -10   1   9   106.95   115.12     5.27 o
  -9   1   9     4.44     0.92     2.66 <
  -8   1   9    55.55    64.77     4.92 o
  -7   1   9   213.67   197.25     6.29 o
  -6   1   9   296.56   312.20     8.33 o
  -5   1   9     2.80    13.10     2.91 o
  -4   1   9    88.23    89.03     4.73 o
  -3   1   9    47.72    48.70     3.83 o
  -2   1   9     8.08    10.52     2.44 o
  -1   1   9    40.51    36.20     3.15 o
   0   1   9   181.73   196.84     5.84 o
   1   1   9    46.13    42.37     3.74 o
   2   1   9    44.85    48.01     3.65 o
   3   1   9  2490.50  2584.98    20.00 o
   4   1   9  1074.50  1105.36    18.76 o
   5   1   9   224.52   208.16    11.41 o
   6   1   9    34.76    34.79     6.70 o
   7   1   9    62.70    68.52     8.04 o
   8   1   9    35.63    29.17     7.45 o
   9   1   9    73.71    78.52     8.63 o
  10   1   9   142.81   143.35    10.37 o
  11   1   9     0.02     3.73     5.07 <
  12   1   9    84.61    61.20     5.93 o
  13   1   9     0.33     0.21     3.88 <
  14   1   9    10.37     9.17     3.74 <
 -16   2   9     4.25     3.74     2.85 <
 -15   2   9     1.18     3.05     1.87 <
 -14   2   9     4.83     3.48     2.55 <
 -13   2   9    50.71    44.96     4.89 o
 -12   2   9   125.28   123.77     6.36 o
 -11   2   9   574.21   584.99    15.09 o
 -10   2   9    36.28    33.70     5.01 o
  -9   2   9     1.26     4.30     4.85 <
  -8   2   9   107.19   108.46     5.86 o
  -7   2   9    30.06    24.58     3.90 o
  -6   2   9   223.05   229.22     7.82 o
  -5   2   9    66.10    73.09     4.55 o
  -4   2   9   237.71   262.39     6.69 o
  -3   2   9   128.31   109.23     4.45 o
  -2   2   9     8.86     9.93     2.21 o
  -1   2   9    89.53    93.35     4.55 o
   0   2   9   251.91   261.76     9.73 o
   1   2   9   337.44   323.94    10.88 o
   2   2   9    79.66    88.09     5.30 o
   3   2   9   105.39   106.08     5.02 o
   4   2   9   343.96   378.42     8.14 o
   5   2   9   333.21   338.02    10.19 o
   6   2   9   128.38   155.93     8.22 o
   7   2   9     5.58    11.40     4.18 <
   8   2   9   217.35   213.41    11.63 o
   9   2   9    12.91     6.95     5.07 <
  10   2   9    20.39     6.60     4.98 <
  11   2   9    10.68    17.40     7.39 <
  12   2   9    84.48    65.05     6.22 o
  13   2   9     1.35    -0.92     3.27 <
  14   2   9    16.11    -2.67     3.95 <
 -15   3   9    99.49   105.25     8.25 o
 -14   3   9   528.16   506.09    10.37 o
 -13   3   9     0.03    -2.67     3.07 <
 -12   3   9    48.47    47.90     4.06 o
 -11   3   9    99.44    90.79     5.33 o
 -10   3   9   338.55   345.32    10.56 o
  -9   3   9   574.06   610.46    14.05 o
  -8   3   9     0.02    -0.48     3.06 <
  -7   3   9   197.20   184.99     6.45 o
  -6   3   9    30.85    34.30     3.51 o
  -5   3   9   125.22   116.81     5.16 o
  -4   3   9   177.19   194.74     5.38 o
  -3   3   9   132.78   149.42     5.09 o
  -2   3   9     4.54     1.66     1.85 <
  -1   3   9   488.06   465.78    10.66 o
   0   3   9   342.61   340.51    11.58 o
   1   3   9   889.64   913.90    15.36 o
   2   3   9    28.33    24.23     3.66 o
   3   3   9     6.69     7.44     2.97 <
   4   3   9   295.13   290.40     8.21 o
   5   3   9   258.93   245.57     6.91 o
   6   3   9     2.65     4.06     3.64 <
   7   3   9    66.13    70.04     5.97 o
   8   3   9   210.12   207.89     8.54 o
   9   3   9    10.53     8.83     4.46 <
  10   3   9    24.24    19.99     4.64 o
  11   3   9    44.50    34.62     4.96 o
  12   3   9    13.57     8.28     4.29 <
  13   3   9    32.40    43.35     5.56 o
  14   3   9     0.24     7.06     2.93 <
 -15   4   9    85.41    66.32     6.75 o
 -14   4   9    89.77   112.97     9.61 o
 -13   4   9     4.80    10.30     6.24 <
 -12   4   9   152.21   151.76    12.75 o
 -11   4   9    86.75    90.81     8.00 o
 -10   4   9   197.82   220.08    15.87 o
  -9   4   9   279.02   287.52     9.71 o
  -8   4   9     0.08    -1.56     3.53 <
  -7   4   9   341.30   353.20     9.42 o
  -6   4   9   151.79   159.19     5.79 o
  -5   4   9    10.05     9.35     3.07 o
  -4   4   9   434.77   438.36     8.78 o
  -3   4   9   325.99   360.55     7.82 o
  -2   4   9    13.02    11.08     2.58 o
  -1   4   9   199.07   207.99     7.55 o
   0   4   9    35.52    36.00     4.27 o
   1   4   9     6.50     5.81     3.11 <
   2   4   9     0.00    -2.93     4.09 <
   3   4   9    22.03    17.64     3.86 o
   4   4   9   101.78   109.18     6.43 o
   5   4   9    47.47    51.62     5.13 o
   6   4   9   947.82   953.83    17.46 o
   7   4   9    19.45    14.30     4.26 o
   8   4   9   223.24   228.34     8.46 o
   9   4   9     7.16     6.70     3.95 <
  10   4   9     3.53     7.81     3.71 <
  11   4   9    56.36    53.40    10.37 o
  12   4   9    22.44     9.81     5.40 <
  13   4   9     3.11     4.00     3.12 <
 -13   5   9     3.43     5.50     4.29 <
 -12   5   9    11.37    13.50     5.71 <
 -11   5   9    18.74    26.93     6.90 o
 -10   5   9     6.28     2.18     3.34 <
  -9   5   9    77.20    75.09     7.14 o
  -8   5   9   119.37   122.96     8.70 o
  -7   5   9   198.63   186.98    10.64 o
  -6   5   9    12.06     5.62     3.70 <
  -5   5   9   102.59   104.61     6.55 o
  -4   5   9   480.57   511.10    10.85 o
  -3   5   9   594.96   645.20    12.04 o
  -2   5   9   633.41   634.31    11.69 o
  -1   5   9    38.50    34.79     3.55 o
   0   5   9   102.49   112.00     5.40 o
   1   5   9    95.28    98.49     5.12 o
   2   5   9    66.28    54.49     4.15 o
   3   5   9    29.24    29.94     4.42 o
   4   5   9   336.01   330.78    10.33 o
   5   5   9   325.95   327.47    10.22 o
   6   5   9     5.74     9.60     3.39 <
   7   5   9    90.45    76.65     5.51 o
   8   5   9   108.04   103.90     7.01 o
   9   5   9     0.17     3.82     3.04 <
  10   5   9    20.14    14.95     8.40 <
  11   5   9    51.80    42.59     7.77 o
  12   5   9     9.93     0.36     6.02 <
 -12   6   9     0.79    15.11     3.67 o
 -11   6   9    10.65    11.31     3.97 <
 -10   6   9    71.69    71.12     5.72 o
  -9   6   9   157.30   177.40     8.52 o
  -8   6   9   331.52   327.84    12.30 o
  -7   6   9   149.55   147.68     8.75 o
  -6   6   9   374.84   395.57    13.69 o
  -5   6   9     0.16     4.13     4.27 <
  -4   6   9     0.01    -3.28     2.48 <
  -3   6   9     0.06    -3.08     2.43 <
  -2   6   9    14.40     9.16     2.53 o
  -1   6   9   134.49   124.40     6.39 o
   0   6   9   127.68   132.61     5.61 o
   1   6   9     0.00     5.49     2.89 <
   2   6   9   317.93   353.34    10.09 o
   3   6   9   153.56   158.18     7.09 o
   4   6   9     0.72     2.94     2.99 <
   5   6   9   175.73   143.33     6.62 o
   6   6   9    34.56    19.19     3.34 o
   7   6   9   207.46   175.38     8.56 o
   8   6   9    81.33   100.45     8.84 o
   9   6   9    85.21    77.16     9.58 o
  10   6   9    12.44    22.78    10.36 <
  11   6   9     0.07    -0.99     5.84 <
  -9   7   9    51.16    37.28     5.60 o
  -8   7   9     2.59    -2.48     2.66 <
  -7   7   9    50.42    42.51     6.64 o
  -6   7   9     8.81    17.38     4.13 o
  -5   7   9   165.13   157.15     8.20 o
  -4   7   9   626.07   619.08    12.04 o
  -3   7   9    94.87   103.97     5.47 o
  -2   7   9   147.34   132.14     5.97 o
  -1   7   9     7.70    11.09     5.38 <
   0   7   9   773.02   747.96    16.38 o
   1   7   9    97.61   101.38     6.87 o
   2   7   9    73.63    59.93     5.46 o
   3   7   9   227.65   221.70     9.60 o
   4   7   9     7.86     6.64     3.44 <
   5   7   9   108.46   102.82     6.51 o
   6   7   9   317.96   311.70    10.33 o
   7   7   9   200.04   189.48     7.78 o
   8   7   9     6.37    11.91     4.90 <
   9   7   9     1.03   -11.20     5.35 <
  -8   8   9    10.89     5.49     2.23 <
  -7   8   9     8.16     7.82     3.05 <
  -6   8   9    13.53     6.32     2.99 <
  -5   8   9     4.39    14.54     3.96 o
  -4   8   9    28.71    28.03     4.05 o
  -3   8   9   129.17   126.15     5.71 o
  -2   8   9    19.65    14.75     4.70 o
  -1   8   9     1.21     4.42     3.60 <
   0   8   9   109.47   114.13     9.41 o
   1   8   9    89.78    70.41     5.00 o
   2   8   9     7.64     2.12     2.57 <
   3   8   9    37.43    39.10     4.20 o
   4   8   9    44.07    37.72     4.09 o
   5   8   9    13.73    16.45     2.86 o
   6   8   9     5.34     5.99     2.19 <
 -14   0  10   233.76   221.08     8.55 o
 -13   0  10    26.78    23.45     4.15 o
 -12   0  10   114.92   107.17     5.88 o
 -11   0  10    37.56    34.98     4.06 o
 -10   0  10    68.26    81.62     6.89 o
  -9   0  10    43.00    39.07     4.54 o
  -8   0  10    47.01    50.35     6.22 o
  -7   0  10     0.21     2.49     3.30 <
  -6   0  10    36.25    32.34     5.68 o
  -5   0  10   117.73    83.30     7.33 o
  -4   0  10     0.24    -2.47     4.13 <
  -3   0  10     1.05     3.06     3.94 <
  -2   0  10     4.55    11.85     4.35 <
  -1   0  10   200.02   218.78    10.33 o
   0   0  10    70.54    67.51     8.44 o
   1   0  10  1175.91  1274.27    31.86 o
   2   0  10  2818.68  3076.47    50.19 o
   3   0  10    69.63    78.25     9.35 o
   4   0  10  1103.66  1259.48    24.85 o
   5   0  10     7.19    11.22     5.29 <
   6   0  10   106.70    93.78    14.41 o
   7   0  10   153.10   178.19    15.88 o
   8   0  10     6.70     4.78     7.32 <
   9   0  10    74.71    93.69    12.43 o
  10   0  10     5.85     0.14     6.76 <
  11   0  10    75.66    50.83     8.66 o
  12   0  10    19.80    16.41     5.06 o
  13   0  10   247.39   260.08    13.75 o
 -15   1  10     3.08     5.84     3.36 <
 -14   1  10    23.81    20.32     3.08 o
 -13   1  10   453.25   440.12     9.01 o
 -12   1  10    26.78    26.79     3.34 o
 -11   1  10    20.98    21.02     3.30 o
 -10   1  10     0.33    -0.90     3.30 <
  -9   1  10   109.97    96.41     6.60 o
  -8   1  10   110.17   107.51     7.10 o
  -7   1  10     4.47     6.42     3.21 <
  -6   1  10     3.30     3.56     3.05 <
  -5   1  10    17.30    13.58     3.10 o
  -4   1  10   117.25   105.27     5.35 o
  -3   1  10    13.97    15.68     3.26 o
  -2   1  10   169.52   170.27     6.43 o
  -1   1  10     0.15     3.61     2.90 <
   0   1  10   583.63   631.31    15.65 o
   1   1  10    44.44    44.16     5.11 o
   2   1  10  2374.04  2567.19    32.32 o
   3   1  10   341.08   365.71    12.65 o
   4   1  10  1329.50  1444.54    18.82 o
   5   1  10   459.07   543.26    11.86 o
   6   1  10   236.65   272.68    13.25 o
   7   1  10     2.36     0.71     5.09 <
   8   1  10     0.33    -4.29     5.56 <
   9   1  10    41.65    53.98     7.16 o
  10   1  10     9.67     6.62     6.30 <
  11   1  10    42.48    38.16     5.06 o
  12   1  10   106.93   101.50     7.13 o
  13   1  10     4.94     9.40     5.11 <
  14   1  10    32.24    27.53     3.91 o
 -15   2  10   197.87   190.80     9.46 o
 -14   2  10    11.94     8.50     4.00 <
 -13   2  10   240.54   236.33     7.84 o
 -12   2  10    41.29    37.09     4.49 o
 -11   2  10    22.52    16.41     3.10 o
 -10   2  10   140.96   128.26     7.02 o
  -9   2  10   194.35   171.15     8.03 o
  -8   2  10   153.62   157.94     7.85 o
  -7   2  10     3.86    -1.72     3.09 <
  -6   2  10    38.79    44.24     4.50 o
  -5   2  10    12.92     7.60     3.51 <
  -4   2  10   139.55   130.76     7.21 o
  -3   2  10   416.45   419.77     9.84 o
  -2   2  10   910.68  1006.58    14.95 o
  -1   2  10    19.63    19.00     4.77 o
   0   2  10   135.61   145.75     8.91 o
   1   2  10   434.83   492.49    15.46 o
   2   2  10   121.76   123.80     7.80 o
   3   2  10     0.25     4.48     4.42 <
   4   2  10    89.49    88.73     6.46 o
   5   2  10   106.50   109.45     5.72 o
   6   2  10   127.14   121.42     5.95 o
   7   2  10    27.89    29.64     4.77 o
   8   2  10    29.54    31.66     5.85 o
   9   2  10     1.58    -6.79     4.79 <
  10   2  10   146.78   126.02     8.50 o
  11   2  10    25.00    32.01     5.24 o
  12   2  10    41.56    47.49     5.10 o
  13   2  10    51.70    50.26     6.39 o
 -14   3  10   169.93   143.79     9.33 o
 -13   3  10    50.09    52.13     7.11 o
 -12   3  10   134.85   119.79     5.99 o
 -11   3  10    63.74    70.64     4.52 o
 -10   3  10   127.64   135.07     6.75 o
  -9   3  10    24.64    30.52     4.48 o
  -8   3  10    95.49    98.04     6.40 o
  -7   3  10    94.83    88.52     5.46 o
  -6   3  10   108.91   103.70     5.78 o
  -5   3  10   135.60   139.22     6.37 o
  -4   3  10    93.41    75.98     4.50 o
  -3   3  10   645.00   642.57    11.92 o
  -2   3  10   133.38   133.09     8.72 o
  -1   3  10   101.91   110.84     8.05 o
   0   3  10   196.54   208.23    10.48 o
   1   3  10   808.88   872.47    20.58 o
   2   3  10   228.74   227.17    11.23 o
   3   3  10   156.64   156.46     9.60 o
   4   3  10    45.11    38.42     5.85 o
   5   3  10     1.44    -0.23     3.23 <
   6   3  10     1.71     4.46     3.57 <
   7   3  10    47.10    56.98     6.17 o
   8   3  10    12.22     8.15     4.66 <
   9   3  10    38.98    63.29     6.39 o
  10   3  10   354.90   368.56    12.31 o
  11   3  10     9.17    14.93     4.82 o
  12   3  10     6.35     7.67     4.58 <
  13   3  10    12.06    11.48     4.08 <
 -13   4  10    24.19    17.25     5.22 o
 -12   4  10     8.96     5.76     5.80 <
 -11   4  10   137.64   122.92     7.96 o
 -10   4  10     0.00     9.39     6.29 <
  -9   4  10   158.79   151.24    13.51 o
  -8   4  10     4.66     3.98     7.42 <
  -7   4  10   138.94   143.54     7.22 o
  -6   4  10   101.76   101.01     5.72 o
  -5   4  10   124.46   113.66     5.72 o
  -4   4  10     0.09    -1.30     2.88 <
  -3   4  10   283.50   271.70     8.21 o
  -2   4  10    93.38    87.65     5.13 o
  -1   4  10   151.23   151.66     7.54 o
   0   4  10    12.39    12.04     4.63 <
   1   4  10    11.86    17.29     3.68 o
   2   4  10     1.55    -0.40     2.70 <
   3   4  10    21.15    12.20     4.84 <
   4   4  10    40.13    31.15     5.72 o
   5   4  10   171.62   194.82    10.37 o
   6   4  10   268.73   266.08    11.71 o
   7   4  10   278.25   269.73    11.31 o
   8   4  10     0.44    -1.05     4.59 <
   9   4  10   150.35   149.21    11.71 o
  10   4  10    43.09    41.62     9.73 o
  11   4  10    16.68    18.47     6.05 o
  12   4  10     3.80     7.68     3.66 <
 -12   5  10     3.37    11.04     4.35 <
 -11   5  10    59.65    69.36     8.33 o
 -10   5  10    49.47    55.49     6.15 o
  -9   5  10    25.97    16.25     6.45 <
  -8   5  10     0.03     2.17     3.51 <
  -7   5  10     6.73     4.42     4.04 <
  -6   5  10    19.44    24.11     4.39 o
  -5   5  10     0.78     6.40     3.50 <
  -4   5  10   112.25   105.50     5.41 o
  -3   5  10   254.97   263.88     7.85 o
  -2   5  10   207.83   209.54     7.06 o
  -1   5  10    41.40    40.33     4.72 o
   0   5  10    98.16    91.31     5.92 o
   1   5  10    60.53    46.32     4.06 o
   2   5  10     8.05     4.07     2.64 <
   3   5  10     7.80     3.70     3.13 <
   4   5  10    36.24    27.46     4.04 o
   5   5  10    86.12    74.90     6.84 o
   6   5  10    48.96    42.06     5.19 o
   7   5  10    75.10    71.88     6.05 o
   8   5  10    55.38    56.71     5.14 o
   9   5  10    48.75    31.66     5.53 o
  10   5  10     2.82    10.64     6.04 <
  11   5  10     4.20   -21.09     9.00 <
 -10   6  10   166.76   147.99     9.32 o
  -9   6  10    10.53     8.59     5.41 <
  -8   6  10    19.01    22.95     4.59 o
  -7   6  10     1.97     2.85     3.85 <
  -6   6  10     3.36     3.13     3.63 <
  -5   6  10    26.33    21.94     4.72 o
  -4   6  10     4.05     2.33     2.16 <
  -3   6  10    30.42    35.73     3.21 o
  -2   6  10     3.05     3.44     2.97 <
  -1   6  10   296.99   292.05     9.03 o
   0   6  10    82.29    76.96     5.17 o
   1   6  10     2.85     0.93     2.43 <
   2   6  10   127.53   117.36     5.88 o
   3   6  10     0.53     0.51     3.08 <
   4   6  10     0.64     0.67     2.59 <
   5   6  10     1.16     3.62     3.24 <
   6   6  10     0.19    -1.07     3.05 <
   7   6  10   124.01   119.89     6.26 o
   8   6  10   118.08    99.47     7.73 o
   9   6  10     2.23    28.67     9.51 o
  -7   7  10     9.83     8.50     2.96 <
  -6   7  10     1.50     4.65     1.71 <
  -5   7  10    38.07    45.62     4.67 o
  -4   7  10    48.55    51.01     4.92 o
  -3   7  10   104.50   115.13     5.06 o
  -2   7  10    93.87    95.62     6.17 o
  -1   7  10     1.98     1.33     4.08 <
   0   7  10    19.13    24.15     5.61 o
   1   7  10    26.22    21.58     6.05 o
   2   7  10     2.57     5.34     3.04 <
   3   7  10    99.07   106.92     6.21 o
   4   7  10    30.61    38.61     4.29 o
   5   7  10    88.36    88.73     8.19 o
   6   7  10     4.77     5.75     3.57 <
   7   7  10    46.00    33.79     5.65 o
  -2   8  10   155.10   154.53     8.18 o
  -1   8  10   109.04   111.68     7.65 o
   0   8  10    36.50    31.21     4.57 o
   1   8  10   236.88   250.34    11.47 o
   2   8  10   148.51   139.84     8.82 o
   3   8  10    11.44    13.81     4.09 o
   4   8  10   107.39   135.67     8.24 o
 -13   1  11    48.36    34.45     3.26 o
 -12   1  11     1.82    -1.37     2.70 <
 -11   1  11     0.73    -0.62     2.79 <
 -10   1  11    77.06    80.99     5.69 o
  -9   1  11     4.61     1.58     3.18 <
  -8   1  11     4.79    -1.52     3.47 <
  -7   1  11    14.56     8.58     2.58 o
  -6   1  11   201.63   190.90     7.31 o
  -5   1  11    66.01    65.31     4.55 o
  -4   1  11    35.83    37.79     4.00 o
  -3   1  11   206.96   212.82     7.39 o
  -2   1  11   482.94   510.35    14.47 o
  -1   1  11    13.83    13.58     3.95 o
   0   1  11    11.18     9.24     3.35 <
   1   1  11     0.08    -0.27     3.76 <
   2   1  11  1782.37  1950.17    28.55 o
   3   1  11   197.14   206.74    10.07 o
   4   1  11    14.52    22.41     4.51 o
   5   1  11   420.81   454.29    14.22 o
   6   1  11   489.58   564.82    13.34 o
   7   1  11     0.41    -2.74     3.17 <
   8   1  11     1.14     4.87     2.82 <
   9   1  11     7.94     8.61     2.91 <
  10   1  11   110.00   133.45     5.46 o
  11   1  11     0.34    -0.96     1.69 <
  12   1  11     2.82     2.57     1.81 <
 -13   2  11     3.13     5.09     3.63 <
 -12   2  11    31.92    25.43     3.36 o
 -11   2  11    33.12    30.22     3.85 o
 -10   2  11   157.40   150.30     6.83 o
  -9   2  11     0.01     0.06     3.41 <
  -8   2  11     0.25     2.44     3.53 <
  -7   2  11    57.06    68.03     4.90 o
  -6   2  11    87.17    80.37     5.32 o
  -5   2  11     2.73    -0.10     3.16 <
  -4   2  11   466.12   455.92    12.26 o
  -3   2  11     0.10    -3.08     3.34 <
  -2   2  11     3.09     2.84     6.05 <
  -1   2  11   168.39   194.71    14.49 o
   0   2  11   371.03   385.92    19.66 o
   1   2  11   607.03   640.69    25.14 o
   2   2  11   266.19   293.05    17.57 o
   3   2  11    37.39    35.14     7.44 o
   4   2  11     8.44     5.45     5.84 <
   5   2  11    28.51    25.31     6.64 o
   6   2  11   153.46   169.96    13.54 o
   7   2  11    26.49    22.87     4.84 o
   8   2  11    52.55    65.57     6.12 o
   9   2  11   269.44   265.10    10.68 o
  10   2  11    39.13    34.94     4.81 o
  11   2  11    43.21    27.33     4.89 o
  12   2  11    20.19    12.72     3.86 o
 -13   3  11    12.88    14.04     3.69 o
 -12   3  11    32.88    37.40     6.08 o
 -11   3  11    78.15    88.28     4.30 o
 -10   3  11    30.81    22.58     3.59 o
  -9   3  11     0.30     2.42     2.98 <
  -8   3  11   216.64   222.54     8.31 o
  -7   3  11     5.49     4.49     3.02 <
  -6   3  11   379.29   383.37     9.66 o
  -5   3  11   107.46   108.04     5.82 o
  -4   3  11    30.51    28.22     6.17 o
  -3   3  11    75.70    57.64     6.88 o
  -2   3  11   508.26   510.18    15.54 o
  -1   3  11   223.82   223.08    11.04 o
   0   3  11   423.30   435.50    14.87 o
   1   3  11   109.48   113.54     8.35 o
   2   3  11     6.02    11.03     4.89 <
   3   3  11    63.91    58.02     6.98 o
   4   3  11   233.27   231.04    11.36 o
   5   3  11    12.00     9.20     6.23 <
   6   3  11     1.23     1.52     5.11 <
   7   3  11   111.04   115.08    10.94 o
   8   3  11     6.39     9.40     5.51 <
   9   3  11     2.15    11.82     4.69 <
  10   3  11     4.59    13.77     6.97 <
  11   3  11     2.46     4.76     4.08 <
 -12   4  11   396.44   431.71    15.25 o
 -11   4  11     3.65    -0.82     4.89 <
 -10   4  11     8.47     2.57     3.70 <
  -9   4  11    34.80    28.22     7.07 o
  -8   4  11    27.09    19.76     7.27 <
  -7   4  11     0.09     6.45     8.03 <
  -6   4  11    17.13    23.88     5.56 o
  -5   4  11    52.16    46.51     6.55 o
  -4   4  11    65.95    65.81     7.51 o
  -3   4  11   136.87   143.61     7.30 o
  -2   4  11    29.90    26.72     4.52 o
  -1   4  11   231.20   236.86     9.04 o
   0   4  11    93.94   106.32     6.48 o
   1   4  11     6.23     0.73     3.29 <
   2   4  11    75.26    75.09     5.70 o
   3   4  11     0.72    -3.85     4.34 <
   4   4  11    35.14    40.92     5.57 o
   5   4  11   180.80   183.02     9.53 o
   6   4  11   128.28   138.05    11.03 o
   7   4  11    16.50    13.70     5.30 <
   8   4  11    27.82    22.29     5.75 o
   9   4  11     0.09     4.63     3.57 <
  10   4  11   177.29   151.81     9.39 o
 -10   5  11   204.74   225.85    11.90 o
  -9   5  11     0.56    -0.07     3.19 <
  -8   5  11     2.28     9.82     5.87 <
  -7   5  11    20.27    22.67     7.67 <
  -6   5  11    37.25    31.75     8.36 o
  -5   5  11     0.55     3.12     4.18 <
  -4   5  11   164.12   136.88     8.42 o
  -3   5  11    89.55    95.20     5.93 o
  -2   5  11    53.16    55.00     4.87 o
  -1   5  11    12.91    17.12     3.57 o
   0   5  11    22.79    23.04     3.80 o
   1   5  11    25.86    29.29     3.93 o
   2   5  11     6.49     7.93     3.01 <
   3   5  11   199.37   185.03     9.10 o
   4   5  11     5.17     2.10     3.87 <
   5   5  11   119.74   128.37     7.55 o
   6   5  11    25.87    24.75     3.97 o
   7   5  11    14.86     7.58     4.25 <
   8   5  11    13.55     7.26     3.19 <
   9   5  11     5.57    -1.62    11.41 <
  -8   6  11    66.70    70.87     7.04 o
  -7   6  11    30.94    42.74     7.46 o
  -6   6  11    61.41    64.22     8.57 o
  -5   6  11    55.06    72.93     8.58 o
  -4   6  11   135.79   133.26    10.81 o
  -3   6  11    46.71    46.13     3.93 o
  -2   6  11    66.37    47.81     3.93 o
  -1   6  11     9.68    11.57     2.92 o
   0   6  11    17.89    11.02     2.83 o
   1   6  11   138.13   138.36     7.44 o
   2   6  11     4.40     5.47     3.19 <
   3   6  11   141.41   149.17     7.31 o
   4   6  11    43.43    37.70     4.41 o
   5   6  11    36.48    38.04     4.23 o
   6   6  11    19.53    16.48     4.57 o
  -4   7  11     1.96    -1.45     3.82 <
  -3   7  11    12.95    21.12     4.97 o
  -2   7  11    10.97     9.01     2.96 o
  -1   7  11   673.02   612.74    17.70 o
   0   7  11     6.07     4.38     3.02 <
   1   7  11    16.02     9.73     3.95 <
   2   7  11   156.82   156.90     9.66 o
   3   7  11    15.95    17.15     3.92 o
   4   7  11   197.00   179.21     9.89 o
 -11   0  12    29.80    22.20     5.24 o
 -10   0  12    50.82    41.04     4.34 o
  -9   0  12   211.40   200.08     8.80 o
  -8   0  12   246.87   200.32     9.09 o
  -7   0  12     9.89    24.20     4.72 o
  -6   0  12   716.68   706.11    17.72 o
  -5   0  12    51.25    48.51     5.78 o
  -4   0  12     4.22     9.28     3.91 <
  -3   0  12    37.96    33.08     6.28 o
  -2   0  12     5.82    -3.50     4.21 <
  -1   0  12    62.57    51.46     7.43 o
   0   0  12   182.20   195.13    12.96 o
   1   0  12   621.33   651.54    23.05 o
   2   0  12  1121.14  1158.32    30.74 o
   3   0  12  1090.14  1183.44    31.12 o
   4   0  12   565.38   589.35    21.90 o
   5   0  12    42.11    56.42     7.41 o
   6   0  12   126.79   136.21    10.83 o
   7   0  12   736.07   802.55    23.98 o
   8   0  12   128.55   121.32     9.33 o
   9   0  12    32.90    40.14     5.27 o
  10   0  12   126.05   120.39     8.21 o
 -11   1  12    12.35     7.22     2.45 <
 -10   1  12    36.81    28.78     3.49 o
  -9   1  12     2.68     0.78     2.84 <
  -8   1  12    24.46    31.42     3.95 o
  -7   1  12   138.44   135.84     6.84 o
  -6   1  12     4.46     1.60     2.54 <
  -5   1  12     0.96    -2.28     2.88 <
  -4   1  12   107.56   122.01    10.95 o
  -3   1  12     1.90    -1.94     4.09 <
  -2   1  12     4.16     1.67     2.18 <
  -1   1  12   112.76   105.07     6.70 o
   0   1  12   225.68   245.34    10.18 o
   1   1  12   165.70   168.75     8.45 o
   2   1  12    29.12    26.39     3.91 o
   3   1  12   408.03   415.61    12.92 o
   4   1  12   454.73   467.34    13.63 o
   5   1  12    53.46    51.59     5.08 o
   6   1  12   119.71   114.82     6.91 o
   7   1  12     8.61     8.05     2.86 <
   8   1  12    35.42    29.10     3.58 o
   9   1  12    19.58    27.30     3.30 o
  10   1  12    16.48    29.00     4.57 o
 -11   2  12   114.37   106.01     8.36 o
 -10   2  12     4.00     3.48     2.07 <
  -9   2  12     1.26     4.73     2.84 <
  -8   2  12     5.31     3.06     3.17 <
  -7   2  12     0.10    -2.86     3.30 <
  -6   2  12    99.94    72.78     4.87 o
  -5   2  12    48.30    47.01     4.90 o
  -4   2  12    17.74    18.13     4.83 o
  -3   2  12     6.77     8.68     5.18 <
  -2   2  12   161.76   167.76    13.17 o
  -1   2  12     4.70     3.59     5.43 <
   0   2  12   101.13   111.46    11.34 o
   1   2  12     0.06     3.60     5.87 <
   2   2  12    62.55    72.78     9.60 o
   3   2  12     4.44     6.13     5.07 <
   4   2  12    10.35    17.49     6.42 <
   5   2  12    30.99    25.55     5.81 o
   6   2  12    67.65    82.11     9.20 o
   7   2  12   268.17   272.19    14.88 o
   8   2  12    23.61    18.95     5.24 o
   9   2  12    10.68    22.93     6.65 o
  10   2  12   107.68    95.95     7.48 o
 -11   3  12     6.62    11.59     4.07 <
 -10   3  12     8.67    13.81     3.21 o
  -9   3  12    19.06    20.73     3.95 o
  -8   3  12     0.20    -3.81     2.80 <
  -7   3  12    10.20    10.91     6.51 <
  -6   3  12    10.52    18.71     4.47 o
  -5   3  12   267.25   265.09    11.59 o
  -4   3  12    23.01    22.84     5.16 o
  -3   3  12    17.66    28.47     5.60 o
  -2   3  12    16.24     6.92     4.26 <
  -1   3  12     0.22    -1.86     4.76 <
   0   3  12   192.24   178.84    13.57 o
   1   3  12   493.96   515.79    22.13 o
   2   3  12   136.63   153.24    12.60 o
   3   3  12     1.66     1.76     5.23 <
   4   3  12     6.66    13.35     6.17 <
   5   3  12   248.54   270.24    15.18 o
   6   3  12     9.42     7.50     4.53 <
   7   3  12    43.94    36.39     6.94 o
   8   3  12   176.75   189.83    11.54 o
   9   3  12     1.68     5.76     4.87 <
 -10   4  12     7.60     7.28     2.70 <
  -9   4  12    15.15     8.62     4.94 <
  -8   4  12     3.97     0.68     4.91 <
  -7   4  12   119.64   135.26    11.49 o
  -6   4  12    20.62    20.85     7.16 <
  -5   4  12     0.06    -1.85     4.04 <
  -4   4  12   175.06   161.80     9.24 o
  -3   4  12   259.92   265.08    11.30 o
  -2   4  12    10.13     6.96     4.65 <
  -1   4  12   204.92   233.32    10.83 o
   0   4  12    77.71    93.42     7.39 o
   1   4  12     1.34     1.52     3.52 <
   2   4  12     2.89     5.36     3.78 <
   3   4  12     2.00     7.35     3.23 <
   4   4  12    44.24    39.44     6.97 o
   5   4  12    10.50     8.17     4.86 <
   6   4  12    67.63    64.06     7.69 o
   7   4  12    14.75    13.72     4.87 <
   8   4  12    65.21    48.11     6.05 o
  -8   5  12    46.80    39.30     6.38 o
  -7   5  12     0.06    -2.53     4.86 <
  -6   5  12    55.40    66.46     8.49 o
  -5   5  12     7.24     3.95     5.69 <
  -4   5  12     0.07    -0.54     3.28 <
  -3   5  12    73.54    83.37     6.24 o
  -2   5  12    68.82    64.09     5.90 o
  -1   5  12     0.05    -4.25     3.41 <
   0   5  12    17.99    17.00     3.02 o
   1   5  12    10.63    13.57     3.07 o
   2   5  12    34.90    23.81     5.57 o
   3   5  12     7.11     8.19     4.61 <
   4   5  12     3.12     5.54     3.80 <
   5   5  12     0.55     2.10     3.88 <
   6   5  12    14.10    28.17     4.34 o
  -6   6  12     1.94     3.84     4.30 <
  -5   6  12    28.37    36.82     5.98 o
  -4   6  12     2.71     2.13     3.00 <
  -3   6  12   149.44   136.13     9.18 o
  -2   6  12   415.58   422.53    10.53 o
  -1   6  12    26.63    24.98     3.62 o
   0   6  12     2.64    -2.71     2.19 <
   1   6  12     4.51    -3.24     3.03 <
   2   6  12     7.21     9.70     3.15 o
  -9   1  13    57.52    54.82     6.06 o
  -8   1  13     0.13     8.03     3.62 <
  -7   1  13   137.82   138.24    10.11 o
  -6   1  13    83.39    73.79     5.60 o
  -5   1  13    47.18    54.23     4.33 o
  -4   1  13   111.66    92.32     6.67 o
  -3   1  13    36.82    36.71     6.03 o
  -2   1  13    31.52    35.49     5.88 o
  -1   1  13   140.61   154.32    11.71 o
   0   1  13     5.47    -2.37     3.66 <
   1   1  13   340.37   329.30    16.26 o
   2   1  13     0.01     7.53     3.84 <
   3   1  13    67.31    72.17     7.65 o
   4   1  13    49.76    39.59     6.12 o
   5   1  13    94.41    75.46     7.68 o
   6   1  13     9.37     3.94     3.46 <
   7   1  13   167.56   148.88     9.43 o
   8   1  13    24.61    18.89     3.92 o
  -9   2  13    86.67    93.37     4.97 o
  -8   2  13     0.63     1.68     3.81 <
  -7   2  13     2.35     1.77     4.71 <
  -6   2  13    74.33    78.54     9.01 o
  -5   2  13   343.12   327.58    11.52 o
  -4   2  13     1.63     6.82     3.94 <
  -3   2  13    25.49    25.08     4.60 o
  -2   2  13     4.90     4.23     3.79 <
  -1   2  13    31.46    14.22     5.42 <
   0   2  13    76.03    67.88     8.06 o
   1   2  13    54.94    56.16     7.57 o
   2   2  13     4.69    -5.32     4.79 <
   3   2  13    36.81    42.90     6.49 o
   4   2  13     5.38     1.56     3.50 <
   5   2  13     7.80     7.21     3.62 <
   6   2  13     5.45     4.86     2.65 <
   7   2  13   106.46   108.89     8.16 o
   8   2  13   182.44   173.74     9.03 o
  -9   3  13    53.33    54.23     6.14 o
  -8   3  13     8.92     6.73     4.00 <
  -7   3  13     5.46     5.03     4.22 <
  -6   3  13    12.63     9.44     5.23 <
  -5   3  13    97.56    93.55     6.54 o
  -4   3  13   157.08   178.21     8.77 o
  -3   3  13    23.37    14.22     4.63 o
  -2   3  13   141.23   133.40     8.21 o
  -1   3  13   133.40   145.20     8.37 o
   0   3  13    18.38    14.36     4.45 o
   1   3  13    53.68    59.58     6.22 o
   2   3  13    53.79    63.64     5.69 o
   3   3  13    10.71    10.87     3.10 o
   4   3  13    37.55    41.22     4.19 o
   5   3  13     3.32     0.35     3.51 <
   6   3  13    40.72    48.36     5.98 o
   7   3  13     4.70     8.90     3.40 <
  -7   4  13     2.60     9.60     4.25 <
  -6   4  13     2.01     9.61     4.33 <
  -5   4  13    47.14    39.22     7.53 o
  -4   4  13    20.82    17.78     4.16 o
  -3   4  13   170.43   197.99     8.81 o
  -2   4  13     8.24    15.26     3.96 o
  -1   4  13    58.76    55.45     5.36 o
   0   4  13     9.20     6.40     2.91 <
   1   4  13     0.32    -3.29     3.42 <
   2   4  13    37.95    38.40     4.40 o
   3   4  13    51.57    49.04     4.59 o
   4   4  13     2.23     2.41     3.56 <
   5   4  13     0.81    -0.11     3.43 <
  -5   5  13    11.10    17.17     4.97 o
  -4   5  13   188.83   222.39    11.54 o
  -3   5  13     0.28     8.24     3.06 <
  -2   5  13     3.59     8.69     3.07 <
  -1   5  13    49.97    62.87     4.62 o
   0   5  13    39.25    42.92     4.16 o
   1   5  13     0.01    -2.24     3.70 <
   2   5  13   247.54   246.15    11.20 o
  -6   0  14    21.91    21.91     4.13 o
  -5   0  14    21.40    18.52     4.52 o
  -4   0  14    54.50    55.95     7.19 o
  -3   0  14    47.89    57.34     7.29 o
  -2   0  14   288.67   336.49    12.94 o
  -1   0  14     2.75    19.99     3.45 o
   0   0  14    31.12    25.26     3.55 o
   1   0  14    59.02    63.55     6.07 o
   2   0  14   247.38   212.63    10.33 o
   3   0  14    36.12    32.58     4.28 o
   4   0  14   190.20   171.78     8.59 o
  -6   1  14    51.04    50.80     6.07 o
  -5   1  14     0.80    -2.53     1.90 <
  -4   1  14     1.57     4.10     2.60 <
  -3   1  14    61.04    74.44     5.41 o
  -2   1  14    27.94    29.01     4.04 o
  -1   1  14     7.69     8.66     3.07 <
   0   1  14     6.75    10.79     3.80 <
   1   1  14     4.38     3.13     2.65 <
   2   1  14    30.14    34.30     5.06 o
   3   1  14   159.37   145.02     9.16 o
   4   1  14     0.75    -0.61     1.88 <
   5   1  14    67.97    53.11     4.94 o
  -6   2  14    26.80    28.08     4.97 o
  -5   2  14    50.32    38.55     6.07 o
  -4   2  14     1.12     4.82     2.59 <
  -3   2  14     0.38     2.95     2.67 <
  -2   2  14    97.36   126.73     6.90 o
  -1   2  14   110.61   123.40     6.95 o
   0   2  14     0.87     4.73     3.56 <
   1   2  14     0.15     0.35     2.81 <
   2   2  14     0.00    -4.93     2.74 <
   3   2  14    10.59    10.16     3.16 o
   4   2  14     5.91    12.41     3.22 o
  -5   3  14    13.43    10.17     3.74 <
  -4   3  14    60.35    49.08     6.63 o
  -3   3  14    50.54    47.62     4.58 o
  -2   3  14    34.17    32.24     3.99 o
  -1   3  14     0.61     0.74     2.95 <
   0   3  14   136.71   129.74     6.60 o
   1   3  14     3.67     7.37     2.61 <
   2   3  14     5.66    14.97     2.63 o
   3   3  14    13.16     7.66     2.89 <
  -1   4  14   108.37   134.58     8.59 o
